# Supplementary material for: Boosting the Power of Rare Variant Association Studies by Imputation Using Large-scale Sequencing Population
Source: Genomics Proteomics Bioinformatics. 2025 Sep 17;23(5):qzaf084. doi: 10.1093/gpbjnl/qzaf084 (PMC13005946; doi:10.1093/gpbjnl/qzaf084)
Supplement: qzaf084_Supplementary_Data [file qzaf084_supplementary_data.zip › Table S1.xlsx]

## Sheet: Sheet1
Table S1 Numbers of SNVs in imputed data and WGS data
Dataset	Variant type	Count
HRC+UK10K-imputed (n = 150,119)
	MAC=1 (Singleton)	6103344
	MAC=2 (Doubleton)	4056642
	MAF<0.0001 (MAC>2)	24671260
	MAF in 0.0001-0.01	25941122
	MAF>0.01	9592756
	Total	70365124
TOPMed-imputed (n = 150,119)
	MAC=1 (Singleton)	26442772
	MAC=2 (Doubleton)	14822512
	MAF<0.0001 (MAC>2)	66679729
	MAF in 0.0001-0.01	29283439
	MAF>0.01	8819418
	Total	146047870
WGS (n = 150,119)
	MAC=1 (Singleton)	252130460
	MAC=2 (Doubleton)	80841982
	MAF<0.0001 (MAC>2)	183666717
	MAF in 0.0001-0.01	47057054
	MAF>0.01	13398697
	Total	577094051
