# Supplementary material for: Boosting the Power of Rare Variant Association Studies by Imputation Using Large-scale Sequencing Population
Source: Genomics Proteomics Bioinformatics. 2025 Sep 17;23(5):qzaf084. doi: 10.1093/gpbjnl/qzaf084 (PMC13005946; doi:10.1093/gpbjnl/qzaf084)
Supplement: qzaf084_Supplementary_Data [file qzaf084_supplementary_data.zip › Table S10.xlsx]

## Sheet: Sheet1
Table S10 The false positive rate for imputed data (n = 150,119) association analysis results of 30 biochemistry markers
	Single-variant tests		Gene-based tests
Trait	HRC+UK10K-imputed	TOPMed-imputed	HRC+UK10K-imputed	TOPMed-imputed
Alanine aminotransferase	0.3216	0.2239	0.5	0.6
Albumin	0.3099	0.16	0.3333	0
Alkaline phosphatase	0.2785	0.1925	0.1	0.2143
Apolipoprotein A	0.5768	0.4862	0.1667	0.1111
Apolipoprotein B	0.3408	0.1791	0.5	0.1667
Aspartate aminotransferase	0.6579	0.4737	0.6667	0.3333
C-reactive protein	0.7332	0.6166	0.25	0.1667
Calcium	0.439	0.2143	0	0
Cholesterol	0.3262	0.2195	0.2	0
Creatinine	0.9135	0.7709	0	0.25
Cystatin C	0.62	0.6147	0.6667	0.4286
Direct bilirubin	0.3034	0.3333	0.4	0.3636
Gamma glutamyltransferase	0.5815	0.4862	0.3333	0.125
Glucose	0.1071	0.1316	0	0
Glycated haemoglobin (HbA1c)	0.5077	0.4972	0.1667	0
HDL cholesterol	0.6433	0.6069	0.1111	0
IGF-1	0.3146	0.2397	0.5714	0.5
LDL direct	0.2303	0.1524	0.25	0
Lipoprotein A	0.2545	0.1107	0.5	0.2
Oestradiol	.	.	.	.
Phosphate	0.4	0.25	0	0
Rheumatoid factor	.	.	.	.
SHBG	0.5313	0.4216	0.375	0
Testosterone	0.961	0.9197	0.5	0.5
Total bilirubin	0.2458	0.4058	0.1818	0.0769
Total protein	0.3088	0.1446	0.3333	0
Triglycerides	0.3333	0.3588	0.2857	0.25
Urate	0.4212	0.4436	0.3	0
Urea	.	.	.	.
Vitamin D	0.4074	0.2797	0.3333	0
Median	0.4	0.3333	0.3	0.1111
