# Supplementary material for: Boosting the Power of Rare Variant Association Studies by Imputation Using Large-scale Sequencing Population
Source: Genomics Proteomics Bioinformatics. 2025 Sep 17;23(5):qzaf084. doi: 10.1093/gpbjnl/qzaf084 (PMC13005946; doi:10.1093/gpbjnl/qzaf084)
Supplement: qzaf084_Supplementary_Data [file qzaf084_supplementary_data.zip › Table S11.xlsx]

## Sheet: Sheet1
Table S11 (White) The number of significant rare variants with P < 5×10-8 in single-variant tests for 15 disesases
	Dataset
Disease	HRC+UK10K-imputed (n = 150,119)	TOPMed-imputed (n = 150,119)	WGS (n = 150,119)	HRC+UK10K-imputed (n = 488,377)	TOPMed-imputed (n = 488,377)
Insulin-dependent diabetes mellitus	8	4	4	105	68
Non-insulin-dependent diabetes mell	0	0	0	38	43
Obesity	3	1	1	1	0
Depressive episode	1	0	0	1	0
Hypertension	0	2	3	57	59
Chronic ischaemic heart disease	3	2	3	11	8
Heart failure	0	0	0	1	1
COPD	0	5	0	0	1
Asthma	0	0	0	23	21
Cholelithiasis	19	19	20	79	77
Bladder carcinoma	0	0	0	0	1
Breast carcinoma	1	5	7	10	12
Non Hodgkin Lymphoma	0	1	0	3	5
Prostate cancer	7	5	1	42	40
Melanoma	0	0	0	3	4
Average	2	2	2	24	22
