# Supplementary material for: Boosting the Power of Rare Variant Association Studies by Imputation Using Large-scale Sequencing Population
Source: Genomics Proteomics Bioinformatics. 2025 Sep 17;23(5):qzaf084. doi: 10.1093/gpbjnl/qzaf084 (PMC13005946; doi:10.1093/gpbjnl/qzaf084)
Supplement: qzaf084_Supplementary_Data [file qzaf084_supplementary_data.zip › Table S12.xlsx]

## Sheet: Sheet1
Table S12 (White) The number of significant genes with P < 2.5×10-6 in gene-based tests for 15 diseases						(White) The name of significant genes with P<2.5x10-6 in gene-based tests for 15 diseases
	Dataset						Dataset
Disease	HRC+UK10K-imputed (n = 150,119)	TOPMed-imputed (n = 150,119)	WGS (n = 150,119)	HRC+UK10K-imputed (n = 488,377)	TOPMed-imputed (n = 488,377)	Disease	HRC+UK10K-imputed (n = 150,119)	TOPMed-imputed (n = 150,119)	WGS (n = 150,119)	HRC+UK10K-imputed (n = 488,377)	TOPMed-imputed (n = 488,377)
Insulin-dependent diabetes mellitus	2	0	0	3	2	Insulin-dependent diabetes mellitus	BIN1,PSMB9	-	-	CFB,PSMB9,SLC44A4	PSMB9,SLC44A4
Non-insulin-dependent diabetes mellitus	0	2	1	1	1	Non-insulin-dependent diabetes mellitus	-	KIAA1211L,SNX17	SNX17	ANKH	ANKH
Obesity	0	1	0	1	0	Obesity	-	GGA1	-	CNTLN	-
Depressive episode	0	0	0	0	0	Depressive episode	-	-	-	-	-
Hypertension	0	0	0	3	4	Hypertension	-	-	-	ACTR8,DBH,NR3C2	ACTR8,COL4A4,DBH,PHC3
Chronic ischaemic heart disease	0	0	1	1	1	Chronic ischaemic heart disease	-	-	ZBP1	SLC22A3	SLC22A3
Heart failure	0	0	0	0	0	Heart failure	-	-	-	-	-
COPD	0	0	0	0	0	COPD	-	-	-	-	-
Asthma	0	0	0	2	1	Asthma	-	-	-	IL33,TNXB	IL33
Cholelithiasis	0	0	0	2	2	Cholelithiasis	-	-	-	ABCG5,KIAA0408	ABCB4,ABCG5
Bladder carcinoma	1	0	1	0	0	Bladder carcinoma	NEK7	-	C12orf29	-	-
Breast carcinoma	0	1	2	0	1	Breast carcinoma	-	CHEK2	CHEK2,PALB2	-	CHEK2,PALB2
Non Hodgkin Lymphoma	1	0	0	0	0	Non Hodgkin Lymphoma	THOC5	-	-	-	-
Prostate cancer	1	1	1	0	1	Prostate cancer	HOXB13	HOXB13	HOXB13	HOXB13	CHEK2,HOXB13
Melanoma	1	0	0	1	2	Melanoma	MITF	-	-	MITF	MITF,TYR
Total	6	5	6	14	15
