# Supplementary material for: Boosting the Power of Rare Variant Association Studies by Imputation Using Large-scale Sequencing Population
Source: Genomics Proteomics Bioinformatics. 2025 Sep 17;23(5):qzaf084. doi: 10.1093/gpbjnl/qzaf084 (PMC13005946; doi:10.1093/gpbjnl/qzaf084)
Supplement: qzaf084_Supplementary_Data [file qzaf084_supplementary_data.zip › Table S13.xlsx]

## Sheet: Sheet1
Table S13 (Asian) The number of significant rare variants with P < 5×10-8 in single-variant tests for 30 biochemistry markers
Traits	WGS (n = 150,119)	HRC+UK10K-imputed (n = 488,377)	TOPMed-imputed (n = 488,377)
Alanine aminotransferase	1	0	0
Albumin	0	0	0
Alkaline phosphatase	0	4	2
Apolipoprotein A	0	1	2
Apolipoprotein B	0	0	0
Aspartate aminotransferase	0	1	1
C-reactive protein	1	13	12
Calcium	0	0	0
Cholesterol	0	1	0
Creatinine	0	2	2
Cystatin C	2	0	0
Direct bilirubin	2	0	0
Gamma glutamyltransferase	1	0	0
Glucose	0	2	0
Glycated haemoglobin (HbA1c)	4	1	0
HDL cholesterol	0	1	2
IGF-1	0	0	0
LDL direct	1	2	0
Lipoprotein A	21	67	109
Oestradiol	0	0	0
Phosphate	4	0	0
Rheumatoid factor	0	0	0
SHBG	0	5	7
Testosterone	1	0	1
Total bilirubin	0	18	20
Total protein	1	0	1
Triglycerides	4	6	5
Urate	7	55	33
Urea	0	0	0
Vitamin D	0	0	0
Average	1.66667	5.96667	6.56667
