# Supplementary material for: Boosting the Power of Rare Variant Association Studies by Imputation Using Large-scale Sequencing Population
Source: Genomics Proteomics Bioinformatics. 2025 Sep 17;23(5):qzaf084. doi: 10.1093/gpbjnl/qzaf084 (PMC13005946; doi:10.1093/gpbjnl/qzaf084)
Supplement: qzaf084_Supplementary_Data [file qzaf084_supplementary_data.zip › Table S14.xlsx]

## Sheet: Sheet1
Table S14 (Arfican) The number of significant rare variants with P < 5×10-8 in single-variant tests for 30 biochemistry markers
Traits	WGS (n = 150,119)	HRC+UK10K-imputed (n = 488,377)	TOPMed-imputed (n = 488,377)
Alanine aminotransferase	0	0	2
Albumin	0	5	0
Alkaline phosphatase	0	0	2
Apolipoprotein A	4	14	7
Apolipoprotein B	0	4	7
Aspartate aminotransferase	0	1	0
C-reactive protein	1	3	3
Calcium	0	1	0
Cholesterol	1	6	5
Creatinine	0	0	4
Cystatin C	1	1	0
Direct bilirubin	0	3	0
Gamma glutamyltransferase	4	2	1
Glucose	0	0	2
Glycated haemoglobin (HbA1c)	0	2	5
HDL cholesterol	0	0	6
IGF-1	0	0	0
LDL direct	1	5	3
Lipoprotein A	5	139	166
Oestradiol	0	0	0
Phosphate	1	0	0
Rheumatoid factor	0	0	0
SHBG	10	0	0
Testosterone	0	0	3
Total bilirubin	4	20	16
Total protein	0	0	0
Triglycerides	2	2	0
Urate	4	10	6
Urea	0	5	12
Vitamin D	0	1	0
Average	1.26667	7.46667	8.33333
