# Supplementary material for: Boosting the Power of Rare Variant Association Studies by Imputation Using Large-scale Sequencing Population
Source: Genomics Proteomics Bioinformatics. 2025 Sep 17;23(5):qzaf084. doi: 10.1093/gpbjnl/qzaf084 (PMC13005946; doi:10.1093/gpbjnl/qzaf084)
Supplement: qzaf084_Supplementary_Data [file qzaf084_supplementary_data.zip › Table S16.xlsx]

## Sheet: Sheet1
Table S16 (African) The number of significant genes with P < 2.5×10-6 in gene-based tests for 30 biochemistry markers
Traits	WGS (n = 150,119)	HRC+UK10K-imputed (n = 488,377)	TOPMed-imputed (n = 488,377)
Alanine aminotransferase	0	0	0
Albumin	0	0	0
Alkaline phosphatase	1	0	0
Apolipoprotein A	0	0	0
Apolipoprotein B	1	1	2
Aspartate aminotransferase	0	0	0
C-reactive protein	0	0	0
Calcium	0	0	0
Cholesterol	1	1	1
Creatinine	0	0	1
Cystatin C	0	1	1
Direct bilirubin	0	1	1
Gamma glutamyltransferase	0	0	0
Glucose	0	0	1
Glycated haemoglobin (HbA1c)	0	0	0
HDL cholesterol	0	0	0
IGF-1	0	0	1
LDL direct	1	1	1
Lipoprotein A	1	1	1
Oestradiol	0	0	0
Phosphate	0	0	0
Rheumatoid factor	0	0	0
SHBG	0	0	0
Testosterone	0	0	0
Total bilirubin	0	2	1
Total protein	0	0	0
Triglycerides	0	0	0
Urate	1	0	1
Urea	0	0	0
Vitamin D	0	0	0
Average	0.2	0.266667	0.4
