# Supplementary material for: Boosting the Power of Rare Variant Association Studies by Imputation Using Large-scale Sequencing Population
Source: Genomics Proteomics Bioinformatics. 2025 Sep 17;23(5):qzaf084. doi: 10.1093/gpbjnl/qzaf084 (PMC13005946; doi:10.1093/gpbjnl/qzaf084)
Supplement: qzaf084_Supplementary_Data [file qzaf084_supplementary_data.zip › Table S17.xlsx]

## Sheet: Sheet1
Table S17 (White) Demographic characteristics of the WGS data and UKB GWAS SNP-array data
	Dataset
	WGS data (n = 150,119)	UKB SNP-array data (n = 488,377)
Age (years)	56.57 ± 8.09	56.65 ± 8.06
Gender, n(%)
Male	63802 (44.8)	216829 (45.5)
Female	78655 (55.2)	259692 (54.5)
Disease statistics, cases
Insulin-dependent diabetes mellitus	1247	4510
Non-insulin-dependent diabetes mell	10353	36588
Obesity	9091	31828
Depressive episode	7747	27104
Hypertension	40345	139050
Chronic ischaemic heart disease	12243	45536
Heart failure	3963	15038
COPD	4845	19444
Asthma	12327	43656
Cholelithiasis	7160	24361
Bladder carcinoma	1168	4140
Breast carcinoma	5596	18839
Non Hodgkin Lymphoma	1154	3866
Prostate cancer	4344	14912
Melanoma	1662	5462
