# Supplementary material for: Boosting the Power of Rare Variant Association Studies by Imputation Using Large-scale Sequencing Population
Source: Genomics Proteomics Bioinformatics. 2025 Sep 17;23(5):qzaf084. doi: 10.1093/gpbjnl/qzaf084 (PMC13005946; doi:10.1093/gpbjnl/qzaf084)
Supplement: qzaf084_Supplementary_Data [file qzaf084_supplementary_data.zip › Table S18.xlsx]

## Sheet: Sheet1
Table S18 (White) Association results of single-variant tests with P < 5×10-8 for 15 diseases in the imputed data (n = 488,377) and WGS (n = 150,119)
** Note：Bold indicates significant findings in the dataset.
Disease	Variant_ID	HRC_Beta	HRC_Log10P	TOPMed_Beta	TOPMed_Log10P	WGS_Beta	WGS_Log10P
Asthma	9:6177719:C:A	-0.404966	11.4375	-0.407131	12.2427	-0.450166	5.04803
Asthma	9:6252690:T:G	-0.425779	14.0919	-0.426747	14.2298	-0.489417	6.13242
Asthma	9:6255967:G:C	-0.428725	14.515	-0.427077	14.2579	-0.486398	6.0362
Asthma	9:6263444:G:C	-0.426145	13.8922	-0.426717	14.2271	-0.485539	6.0148
Asthma	9:6264551:G:C	-0.427095	14.1453	-0.426717	14.2271	-0.485016	5.99813
Asthma	9:6268581:T:C	-0.427061	14.141	-0.426717	14.2271	-0.486685	6.04509
Asthma	9:6288604:G:C	-0.427657	14.1935	-0.426906	14.2428	-0.486108	6.03755
Asthma	9:6291948:G:C	-0.429251	14.4449	-0.426395	14.1986	-0.488604	6.10595
Asthma	9:6292798:G:C	-0.427794	14.3213	-0.424184	14.1497	-0.488793	6.11272
Asthma	9:6298298:G:C	-0.428496	14.3815	-0.425138	14.1519	-0.484817	5.98528
Asthma	9:6414150:ACT:A	-0.377263	10.9452	-0.424179	14.0751	-0.483307	5.93544
Asthma	9:6588393:C:T	-0.297513	8.45605	-0.238528	7.07725	-0.384017	5.97766
Asthma	9:6621066:A:G	-0.317802	8.28461	-0.31329	8.54045	-0.395609	4.58288
Asthma	10:8990592:C:G	-0.372893	14.004	-0.368851	14.1445	-0.406099	6.23585
Asthma	15:68211028:T:C	0.243657	7.7817	0.162727	5.52247	0.231734	3.64725
Asthma	16:27333373:C:T	-0.217752	7.64912	-0.208042	7.13271	-0.198134	2.38129
Asthma	16:27335271:T:C	-0.235512	7.73603	-0.225077	7.21018	-0.212016	2.35478
Asthma	16:27337163:G:C	-0.239248	7.65159	-0.22941	7.17577	-0.232178	2.60758
Asthma	16:27344528:G:A	-0.267962	8.36327	-0.263907	8.18509	-0.232533	2.31573
Asthma	16:27345334:G:T	-0.264827	8.35992	-0.251498	7.76328	-0.230026	2.33908
Asthma	16:27348194:C:A	-0.259549	7.67122	-0.254428	7.45763	-0.224145	2.13605
Asthma	16:27353957:A:G	-0.262267	7.84759	-0.241749	6.88166	-0.207127	1.88523
Asthma	16:27353989:G:A	-0.260646	7.76231	-0.24193	6.89278	-0.210188	1.93514
Asthma	9:6262944:G:C	-	-	-0.427523	14.296	-0.485992	6.03032
Asthma	9:6377725:C:T	-0.388996	4.84052	-0.418994	13.8132	-0.482902	6.18192
Asthma	10:8984115:G:A	-	-	-0.366427	7.73088	-0.406121	3.53079
Asthma	10:9085266:A:C	-0.384736	6.66496	-0.394764	8.49011	-0.403917	3.38777
Asthma	10:9107710:T:C	-0.402463	6.93206	-0.392716	8.33671	-0.403917	3.38777
Bladder carcinoma	3:37796979:C:T	1.44289	3.76976	1.62985	7.68864	1.11598	1.69031
Breast carcinoma	22:27703661:G:A	1.06926	9.49742	0.644452	6.24959	0.919753	4.72739
Breast carcinoma	22:28156710:C:T	0.347755	7.87499	0.326043	7.16386	0.519497	6.5427
Breast carcinoma	22:28343127:T:G	0.434971	10.0763	0.350841	7.84182	0.527894	6.40914
Breast carcinoma	22:28365160:C:T	1.15658	18.7036	1.12478	18.6037	1.41478	11.816
Breast carcinoma	22:28682717:T:G	0.355648	8.53543	0.30628	7.48213	0.40358	5.23621
Breast carcinoma	22:28684743:A:G	0.518002	12.3197	-	-	0.716486	8.91676
Breast carcinoma	22:28707610:T:C	1.27911	15.209	1.2018	19.42	1.40987	11.126
Breast carcinoma	22:28984131:T:A	1.06153	8.42174	0.11266	0.134482	-0.68961	0.959532
Breast carcinoma	22:29020414:C:T	1.23821	13.6475	1.00803	16.3465	1.45702	13.0876
Breast carcinoma	22:29054205:G:A	1.38865	20.9045	1.12066	17.4654	1.45791	11.5923
Breast carcinoma	5:44760034:C:A	0.341636	0.513822	0.54308	7.37843	0.328218	1.23995
Breast carcinoma	5:44808638:T:C	0.446498	3.29492	0.541557	7.42574	0.308997	1.12583
Breast carcinoma	5:44894082:T:C	0.534114	6.5508	0.545277	7.50105	0.305016	1.10659
Breast carcinoma	5:44899861:A:T	0.489762	5.32689	0.544019	7.4753	0.3012	1.0906
Breast carcinoma	5:44917420:T:C	0.553842	7.23558	0.533525	7.33811	0.292373	1.07846
Breast carcinoma	22:27918624:G:A	0.466999	7.28693	0.50842	11.9106	0.704968	8.81194
Breast carcinoma	22:28695868:AG:A	1.02414	3.93801	1.19684	19.3149	1.47396	12.0862
COPD	4:157701845:A:T	0.355546	6.82126	0.374258	7.52107	0.113094	0.406291
Cholelithiasis	2:43057296:T:C	0.86738	8.18332	0.694041	7.64785	0.942263	5.61165
Cholelithiasis	2:43072023:C:T	0.863862	10.0077	0.767282	8.54638	0.977206	5.2908
Cholelithiasis	2:43171178:A:G	0.355848	9.29175	0.343686	10.5291	0.101111	0.598869
Cholelithiasis	2:43211098:A:G	0.736121	15.0035	0.756649	15.5483	0.90023	7.28867
Cholelithiasis	2:43224005:T:G	0.393309	13.8204	0.391209	16.3761	0.302872	3.65486
Cholelithiasis	2:43235824:T:G	0.799271	17.4741	0.468726	11.0608	0.543884	5.60717
Cholelithiasis	2:43246083:G:C	0.492011	18.4905	0.467851	19.2224	0.389884	4.81228
Cholelithiasis	2:43286660:G:C	0.426166	15.8081	0.427747	18.1102	0.377603	4.98384
Cholelithiasis	2:43296038:G:A	0.668509	14.8659	0.621409	13.8135	0.680313	6.06192
Cholelithiasis	2:43394937:T:G	0.42999	14.2697	0.453824	20.2342	0.362931	4.3762
Cholelithiasis	2:43488244:T:A	0.821903	13.2222	0.795182	16.7855	0.909594	7.30925
Cholelithiasis	2:43503433:A:G	0.492988	19.632	0.46187	19.4895	0.412917	5.17979
Cholelithiasis	2:43539769:T:C	0.478161	10.9726	0.464357	11.5251	0.558456	5.86181
Cholelithiasis	2:43562965:T:C	0.489226	11.4698	0.471942	11.828	0.590265	6.35395
Cholelithiasis	2:43596015:T:C	0.735612	15.7521	0.639159	15.0685	0.711365	6.5065
Cholelithiasis	2:43603717:A:AG	0.541727	13.2622	0.471267	11.742	0.602794	6.68919
Cholelithiasis	2:43621656:C:T	0.48433	10.2993	0.481776	11.6265	0.579014	6.10117
Cholelithiasis	2:43632898:T:A	0.54571	26.5831	0.565109	30.0616	0.504999	7.6969
Cholelithiasis	2:43653202:C:A	0.782452	7.37896	-	-	-1.10604	0.568078
Cholelithiasis	2:43655865:T:C	0.781328	7.36477	-	-	-1.16228	0.162924
Cholelithiasis	2:43691902:G:A	0.58622	8.46492	0.432359	9.19547	0.549474	5.00251
Cholelithiasis	2:43717052:G:T	0.358856	11.9616	0.374848	15.1287	0.316416	3.84048
Cholelithiasis	2:43719749:AC:A	0.607701	33.3593	0.587765	31.5018	0.505294	7.57597
Cholelithiasis	2:43739310:C:G	0.642772	10.3263	0.591913	10.8362	0.473903	2.68007
Cholelithiasis	2:43746690:C:T	0.588682	7.52882	0.622426	11.2522	0.514501	3.04765
Cholelithiasis	2:43774233:A:C	0.643149	25.1072	0.611905	34.5057	0.503836	7.74992
Cholelithiasis	2:43782003:T:G	0.393349	7.42274	-	-	-	-
Cholelithiasis	2:43830008:A:G	0.824003	10.4667	-	-	-1.03766	0.0725064
Cholelithiasis	2:43844649:G:A	-0.313612	9.06971	-0.307651	10.7322	-0.310972	4.06347
Cholelithiasis	2:43846990:G:A	0.76193	11.0637	-	-	0.527979	8.62468
Cholelithiasis	2:43850446:A:G	0.983615	27.1923	0.955884	27.2472	1.16354	13.0669
Cholelithiasis	2:43856362:C:A	0.87949	7.82067	-	-	-	-
Cholelithiasis	2:43856381:C:T	0.87949	7.82067	-	-	-1.10126	0.226969
Cholelithiasis	2:43876335:G:T	0.655069	10.2179	0.566062	11.5401	0.53062	4.05188
Cholelithiasis	2:43895126:T:C	0.519014	14.9124	0.508886	14.501	0.476096	4.58542
Cholelithiasis	2:43904057:C:A	0.890913	19.3374	0.774593	23.082	0.811605	9.30266
Cholelithiasis	2:43906718:T:C	0.514679	14.6904	0.503585	14.3725	0.478957	4.66712
Cholelithiasis	2:43907467:C:T	0.868978	36.4825	0.771853	50.095	0.7165	14.1886
Cholelithiasis	2:43907830:C:G	0.528742	14.3523	0.5105	14.2255	0.457875	4.17999
Cholelithiasis	2:43917958:C:T	1.23091	18.3391	0.970749	24.3399	1.05982	10.6817
Cholelithiasis	2:43950284:C:T	0.678294	18.0994	0.643878	20.9699	0.660694	7.8241
Cholelithiasis	2:43952503:T:C	0.618683	18.5776	0.639909	20.8231	0.649546	7.58287
Cholelithiasis	2:43963959:G:C	0.531716	10.1242	0.559401	11.5425	0.763549	6.73598
Cholelithiasis	2:43984356:A:G	1.38133	9.77594	-	-	-	-
Cholelithiasis	2:44001167:G:A	0.463441	20.2434	0.495842	24.1483	0.54429	9.45691
Cholelithiasis	2:44003583:C:T	0.532044	8.21759	0.489846	13.3016	0.48303	4.58702
Cholelithiasis	2:44030500:G:A	0.538451	13.905	0.541564	18.4393	0.550022	6.83242
Cholelithiasis	2:44035181:T:G	0.562556	10.7722	0.579614	11.9464	0.736995	6.34968
Cholelithiasis	2:44040258:T:C	0.889955	16.1091	0.925827	21.0988	1.11377	11.3946
Cholelithiasis	2:44052412:A:G	0.291458	8.54158	0.278892	9.50195	0.238758	2.71027
Cholelithiasis	2:44057652:C:T	0.588465	11.6254	0.556866	11.3407	0.688872	5.78378
Cholelithiasis	2:44070898:A:G	0.877715	16.1378	0.859107	18.671	1.02759	9.9369
Cholelithiasis	2:44075361:G:C	1.07987	19.38	0.88024	20.6225	1.02373	9.88756
Cholelithiasis	2:44081126:A:T	0.639029	12.411	0.404785	8.20162	0.454473	3.99953
Cholelithiasis	2:44097405:C:T	0.425878	11.5614	0.40648	12.3455	0.36078	3.7049
Cholelithiasis	2:44152487:T:C	0.821494	16.596	0.840687	19.0117	0.960772	8.81065
Cholelithiasis	2:44167259:T:A	0.292482	8.11277	-	-	-0.455076	1.33989
Cholelithiasis	2:44190746:T:TC	0.339186	8.24173	0.262805	5.86109	0.361112	4.10678
Cholelithiasis	2:44245783:A:G	0.453526	17.1824	0.486837	27.453	0.439429	7.91121
Cholelithiasis	2:44436067:T:A	0.521666	22.2384	0.483641	26.6374	0.433645	7.45888
Cholelithiasis	2:44436163:C:T	0.443239	18.1872	0.483641	26.6374	0.435718	7.51416
Cholelithiasis	2:44440275:C:T	0.802424	8.41023	0.769778	16.5631	0.938507	8.99877
Cholelithiasis	2:44486970:T:G	0.492192	9.24484	0.568463	22.5003	0.45532	5.36776
Cholelithiasis	2:44528576:T:A	0.41102	13.7988	0.426138	19.4067	0.449358	7.30601
Cholelithiasis	2:44577797:C:G	0.387461	14.8127	0.411857	18.7971	0.441263	7.1844
Cholelithiasis	2:44674917:C:T	0.749025	9.51121	0.0396462	0.0187284	0.664625	0.319243
Cholelithiasis	2:44675632:A:G	0.324698	9.78243	0.329383	10.4315	0.304397	3.24052
Cholelithiasis	2:44684379:G:A	0.338372	10.1555	0.356086	10.9276	0.350109	3.76344
Cholelithiasis	2:44685336:G:A	0.32212	9.59717	0.337995	10.2826	0.328454	3.48498
Cholelithiasis	3:149469140:A:G	0.37885	7.33165	0.369241	6.65847	0.323225	2.20111
Cholelithiasis	3:149487795:G:A	0.387478	8.0643	0.393836	7.85984	0.423125	3.4196
Cholelithiasis	3:149490019:G:A	0.392889	8.22304	0.401686	8.03896	0.413737	3.25533
Cholelithiasis	3:149492963:G:A	0.389616	8.17614	0.395667	7.91722	0.416338	3.31345
Cholelithiasis	3:149494481:G:A	0.388777	8.15129	0.391597	7.81167	0.411105	3.2527
Cholelithiasis	3:149498378:A:G	0.381506	7.93473	0.388459	7.69142	0.405663	3.19044
Cholelithiasis	3:149501716:C:T	0.388513	8.45429	0.397848	8.32907	0.392313	3.13065
Cholelithiasis	4:82676472:T:C	0.660655	8.06759	0.578699	6.98537	0.667119	3.21896
Cholelithiasis	7:87431528:C:T	0.309872	8.34811	0.293131	7.4386	0.369877	3.98354
Cholelithiasis	13:103085397:G:A	0.323543	9.68825	0.279842	8.65539	0.26252	2.81362
Cholelithiasis	2:43269227:AG:A	0.572945	6.00474	0.540854	8.85045	0.414328	2.07898
Cholelithiasis	2:43397843:G:GA	-	-	0.539719	8.88503	0.374906	1.85147
Cholelithiasis	2:43545449:G:A	0.399431	3.45261	0.478714	11.9922	0.58823	6.27732
Cholelithiasis	2:43564508:T:G	0.344117	6.86461	0.350744	8.32014	0.407376	4.0146
Cholelithiasis	2:43836202:A:G	-0.306612	6.83896	-0.293118	7.99668	-0.310855	3.47887
Cholelithiasis	2:43886916:G:T	0.670702	5.88932	0.692846	7.73711	0.398557	1.19456
Cholelithiasis	2:43917362:A:G	0.625991	3.50157	0.701443	7.81513	0.291855	0.744997
Cholelithiasis	2:43934000:A:C	0.537795	2.24196	0.765512	8.21979	0.700495	3.14696
Cholelithiasis	2:43967694:AAAT:A	0.178332	0.601372	0.490745	13.2044	0.494288	4.78181
Cholelithiasis	2:44143338:A:C	0.358377	6.54506	0.323691	7.7575	0.352558	3.59419
Cholelithiasis	2:44221625:A:T	0.874599	6.38658	0.782534	16.7353	0.986045	9.12154
Cholelithiasis	2:44409886:G:C	0.307995	3.14235	0.428366	9.52026	0.586301	6.31291
Cholelithiasis	2:44481406:A:G	0.454016	5.10731	0.561204	13.3714	0.396664	3.22774
Cholelithiasis	2:44500538:G:T	0.494984	3.86018	0.684881	15.3226	0.857419	8.60144
Cholelithiasis	2:44718277:G:T	0.47537	4.1291	0.430816	7.97174	0.617717	5.40933
Cholelithiasis	2:44789151:G:A	0.379119	5.32016	0.413657	10.3679	0.410073	3.57679
Cholelithiasis	2:44874021:C:T	0.274447	6.34548	0.284834	7.39427	0.302415	2.9988
Cholelithiasis	3:10799230:T:A	0.395045	4.94991	0.429025	7.69642	0.468977	3.58394
Cholelithiasis	3:10825114:G:A	0.386883	5.13632	0.428427	7.62891	0.449719	3.34273
Cholelithiasis	7:87392123:CT:C	0.316718	5.96566	0.309113	7.83721	0.381714	4.23848
Cholelithiasis	20:44233012:T:A	-	-	0.374543	8.11833	0.34468	2.80989
Cholelithiasis	20:44233013:A:T	-	-	0.374543	8.11833	0.34468	2.80989
Cholelithiasis	20:44323722:G:A	0.465743	6.55287	0.36932	7.74217	0.363115	3.07496
Cholelithiasis	20:44538109:G:A	0.3605	5.11285	0.394345	7.52701	0.445072	3.87592
Cholelithiasis	2:43754193:C:CA	-	-	-	-	0.593292	8.14998
Cholelithiasis	2:43754195:C:A	-	-	-	-	0.590173	8.26617
Cholelithiasis	2:44045114:C:CA	-	-	-	-	0.644809	8.03311
Chronic ischaemic heart disease	2:108759373:G:A	1.3117	7.69078	0.96187	5.38142	0.879505	1.69444
Chronic ischaemic heart disease	6:160204267:C:T	0.267281	9.15373	0.286421	14.1973	0.28102	4.62267
Chronic ischaemic heart disease	6:160378214:T:C	0.360936	9.33897	0.307571	8.97183	0.364901	3.91995
Chronic ischaemic heart disease	6:160407110:T:C	0.287496	11.769	0.290706	11.9482	0.318002	4.33445
Chronic ischaemic heart disease	6:160409518:C:G	0.37982	22.5003	-	-	0.370549	6.6164
Chronic ischaemic heart disease	6:160470865:C:A	0.350298	19.2974	0.350881	20.0859	0.32152	5.38988
Chronic ischaemic heart disease	6:160490564:G:A	0.397951	22.7555	0.398984	23.0922	0.384847	6.73133
Chronic ischaemic heart disease	6:160609522:GT:G	0.30342	13.7973	0.337123	20.9855	-	-
Chronic ischaemic heart disease	6:160665684:G:A	0.313962	15.4298	0.323132	19.1497	0.330552	6.61027
Chronic ischaemic heart disease	6:160756724:C:T	0.422156	22.3711	0.366815	19.6307	0.359274	6.03499
Chronic ischaemic heart disease	6:160829599:A:G	0.2537	8.6552	0.242117	8.91379	0.304068	4.55775
Chronic ischaemic heart disease	6:160233783:G:A	0.26391	7.20406	0.325555	16.4439	0.291999	4.55667
Chronic ischaemic heart disease	6:160684828:C:T	-	-	0.308991	7.71374	0.208564	1.39848
Chronic ischaemic heart disease	6:160893812:C:G	0.142706	1.37034	0.259567	7.35099	0.220882	2.07252
Chronic ischaemic heart disease	13:96276518:A:G	1.58375	2.29499	1.70726	2.48464	5.31549	7.54722
Chronic ischaemic heart disease	17:38762018:AG:A	0.940407	1.8364	1.78575	3.92149	4.46327	7.5454
Chronic ischaemic heart disease	17:38772947:A:C	1.59304	3.26101	1.77303	3.89053	4.46327	7.5454
Depressive episode	13:18985007:A:G	0.450076	7.46774	0.259738	4.19261	0.136332	0.618754
Heart failure	7:137725232:T:C	1.18933	7.55571	0.71048	3.98418	0.379114	0.65134
Heart failure	1:196281941:G:A	0.954218	2.01127	1.19233	7.87762	1.36852	3.20667
Hypertension	1:112362842:G:A	0.186533	7.86028	0.172132	7.2079	0.152646	2.06843
Hypertension	2:390476:A:G	0.749159	7.70349	-	-	-	-
Hypertension	2:26831431:C:T	0.20329	7.96428	0.160932	7.28615	0.205542	4.19508
Hypertension	3:53601140:G:A	0.177447	7.99815	0.170739	8.07359	0.103941	1.308
Hypertension	3:53742877:G:A	0.230884	9.58346	0.204749	10.1138	0.156534	2.29957
Hypertension	3:53808664:CCTT:C	0.250004	12.8152	0.258399	13.675	0.292604	5.68075
Hypertension	3:53823028:T:G	0.260414	12.9426	0.244593	12.3458	0.299468	6.11025
Hypertension	3:53867648:G:GC	0.202513	9.18781	0.164644	8.00743	0.157772	2.60741
Hypertension	3:53878369:C:T	0.164406	8.04019	0.159409	7.67097	0.157514	2.59211
Hypertension	3:53879661:T:C	0.162417	7.86095	0.159409	7.67097	0.15762	2.59554
Hypertension	3:53885381:C:G	0.16187	7.7969	0.158218	7.55923	0.154923	2.52199
Hypertension	3:53988616:A:C	0.189491	8.33098	0.195074	8.92352	0.189306	2.96474
Hypertension	3:53989392:C:T	0.158514	7.32021	0.156568	7.25901	0.133056	1.95222
Hypertension	3:54004303:G:A	0.162546	7.50492	0.162054	7.7065	0.140102	2.13026
Hypertension	3:54027949:C:A	0.163958	7.62307	0.168663	8.18105	0.149027	2.33303
Hypertension	3:170113480:T:C	-0.191136	9.54666	-0.201331	10.2318	-0.205683	3.66555
Hypertension	4:148154604:C:T	0.270251	7.49059	0.273587	7.63624	0.263613	2.45972
Hypertension	7:151015878:T:C	0.148682	7.31065	0.148994	7.31314	0.162256	2.98126
Hypertension	10:80104405:G:T	0.372985	8.66847	-	-	-	-
Hypertension	10:104490636:A:G	0.149116	7.70732	0.15569	8.29639	0.166474	3.32342
Hypertension	10:104495782:A:G	-0.145701	7.50951	-0.155389	8.50747	-	-
Hypertension	10:104496072:C:G	-0.145798	7.51828	-0.1512	8.0904	-	-
Hypertension	10:104496154:C:T	-0.145848	7.52277	-0.150839	8.12174	-	-
Hypertension	10:104496201:T:C	-0.145828	7.52127	-0.150879	8.11936	-	-
Hypertension	10:104496236:T:G	-0.145843	7.52518	-0.150879	8.11936	-	-
Hypertension	10:104496275:G:C	-0.14541	7.48328	-0.151614	8.19154	-	-
Hypertension	10:104496529:G:GAGA	-0.15152	7.99452	-	-	-	-
Hypertension	10:104496816:T:C	-0.145715	7.51065	-0.150885	8.11991	-	-
Hypertension	10:104497017:C:G	-0.146067	7.54269	-0.150879	8.11936	-	-
Hypertension	10:104497066:A:G	-0.147655	7.74249	-0.147042	7.81945	-	-
Hypertension	10:104497147:G:A	-0.145889	7.52696	-0.150879	8.11936	-	-
Hypertension	10:104497751:G:A	-0.14518	7.46461	-0.150879	8.11936	-	-
Hypertension	10:104497988:C:T	-0.144269	7.39567	-0.150804	8.1053	-	-
Hypertension	10:104498015:A:G	-0.144845	7.45249	-0.151087	8.13886	-	-
Hypertension	10:104498508:G:A	-0.144137	7.39365	-0.151167	8.12839	-	-
Hypertension	10:104512430:G:T	0.155007	8.45479	0.160685	9.00485	0.165985	3.28268
Hypertension	10:104512843:C:A	0.160413	8.63987	0.161812	8.74735	0.184455	3.79974
Hypertension	10:104524479:C:T	0.161693	9.28713	0.152704	8.50954	0.168987	3.51954
Hypertension	10:104525601:T:C	0.158901	8.98486	0.155079	8.70473	0.175941	3.75111
Hypertension	10:104529909:G:A	0.156682	8.74379	0.152478	8.44735	0.182424	4.00813
Hypertension	10:104532165:C:T	0.175568	10.1361	0.165693	9.26007	0.187152	3.92119
Hypertension	10:104538721:C:T	0.158248	8.96816	0.154229	8.74206	0.178504	3.88266
Hypertension	10:104562525:A:G	0.176043	10.116	0.185211	10.8241	0.186846	3.87908
Hypertension	10:104566517:T:TG	0.192251	11.0712	0.180488	10.2206	0.179669	3.56725
Hypertension	10:104639382:T:C	0.1952	8.37455	0.209011	14.245	0.250184	6.68361
Hypertension	10:104761217:A:C	0.21835	13.251	0.23542	18.3697	0.276592	8.0174
Hypertension	10:105045593:A:T	0.241523	18.2844	0.23537	18.0953	0.258941	7.13918
Hypertension	10:105610797:C:T	0.226634	10.4179	0.224036	15.9807	0.23716	6.06195
Hypertension	10:105984169:T:C	0.192714	12.7013	0.188257	12.3227	0.203472	4.84294
Hypertension	10:113981692:G:A	0.158386	8.47684	0.164739	9.43924	0.159324	3.24714
Hypertension	11:64139727:C:A	0.214639	7.40726	0.2078	7.02483	0.300561	4.63311
Hypertension	11:64223417:G:A	0.2232	7.63695	0.215111	7.4904	0.30549	4.77871
Hypertension	11:64263558:G:A	0.228066	7.80073	0.230351	7.88801	0.332551	5.05535
Hypertension	11:64323928:G:A	0.253767	8.742	0.23423	8.14301	0.325848	4.90679
Hypertension	11:64751814:T:C	0.449128	7.56676	-	-	-0.599718	0.360169
Hypertension	20:59127350:C:T	0.17441	7.52971	0.167673	7.5051	0.216249	4.2743
Hypertension	20:59141391:G:C	0.170852	8.10817	0.163916	7.8447	0.218813	4.77182
Hypertension	1:3195426:G:T	-	-	1.14593	9.81056	1.31478	4.33479
Hypertension	2:26724410:C:T	0.183238	6.59319	0.17256	8.24034	0.199222	3.9343
Hypertension	2:26790634:GTT:G	0.159244	5.873	0.165518	7.84895	0.193964	3.85983
Hypertension	2:26818653:G:A	0.180148	6.60635	0.162463	7.39488	0.204574	4.16587
Hypertension	2:26849285:CGAG:C	0.0991522	1.84132	0.168036	7.84246	0.220418	4.75352
Hypertension	2:26861248:C:A	0.18858	6.85836	0.157354	7.63244	0.184377	3.84045
Hypertension	2:26924475:TTA:T	0.108349	2.23365	0.165892	7.78446	0.165088	2.93606
Hypertension	2:26954597:A:G	0.191473	7.14186	0.165877	7.5013	0.177317	3.27038
Hypertension	2:26954764:C:T	0.18493	6.65622	0.167714	7.74021	0.18048	3.40091
Hypertension	2:26986017:T:G	0.183079	6.5535	0.168682	8.04692	0.172863	3.18928
Hypertension	2:27023139:C:T	0.18656	6.31135	0.167194	7.88301	0.175673	3.25894
Hypertension	2:27104404:C:T	0.185027	6.01187	0.16061	7.42425	0.162816	2.90165
Hypertension	3:54011316:A:T	0.159592	7.27621	0.159745	7.56538	0.135527	2.04352
Hypertension	7:151047035:C:A	0.159135	9.17893	0.160304	9.25305	0.173399	3.61808
Hypertension	16:2036420:C:T	-0.169273	7.15441	-0.172715	7.41618	-0.0835014	0.829122
Hypertension	5:130178255:T:A	-	-	-	-	0.299049	7.57138
Hypertension	19:3310463:G:A	0.254415	0.969015	-	-	1.14639	7.41128
Insulin-dependent diabetes mellitus	6:30490545:T:A	0.766401	10.3656	0.550666	10.6363	0.562707	3.71359
Insulin-dependent diabetes mellitus	6:30871118:G:A	0.919909	9.15225	0.884292	8.95568	1.40486	6.80464
Insulin-dependent diabetes mellitus	6:31000621:C:T	1.10943	8.29761	1.01121	12.33	1.41308	7.1789
Insulin-dependent diabetes mellitus	6:31021143:G:A	1.18535	10.2822	1.00967	12.3051	1.41215	7.17341
Insulin-dependent diabetes mellitus	6:31039347:T:C	1.10946	13.215	0.976746	11.6829	1.36315	6.88642
Insulin-dependent diabetes mellitus	6:31067912:T:A	0.966785	11.1519	-	-	1.35254	6.67692
Insulin-dependent diabetes mellitus	6:31089470:T:C	1.06638	11.3484	0.976074	11.7771	1.35721	6.85915
Insulin-dependent diabetes mellitus	6:31173705:T:G	0.728624	9.0765	0.770893	9.96119	1.18826	7.04628
Insulin-dependent diabetes mellitus	6:31176585:G:A	0.711271	9.02066	0.734457	13.1804	-	-
Insulin-dependent diabetes mellitus	6:31192830:T:A	1.02329	12.9535	0.986107	12.4366	1.34538	7.09956
Insulin-dependent diabetes mellitus	6:31304425:AAGATTTGC:A	0.742074	9.96799	0.760925	10.3927	1.12336	6.81566
Insulin-dependent diabetes mellitus	6:31307016:G:GC	1.02576	12.2679	1.03121	13.5085	1.27162	7.03465
Insulin-dependent diabetes mellitus	6:31333772:A:T	0.719732	8.99978	0.724019	12.9734	0.811843	5.0518
Insulin-dependent diabetes mellitus	6:31498278:T:A	0.685653	7.75358	0.641788	7.17126	0.94301	4.61695
Insulin-dependent diabetes mellitus	6:31512964:A:ACCGGGAAGGCGGAGGTTGCAGTGAG	0.873871	8.64249	-	-	0.944625	3.65702
Insulin-dependent diabetes mellitus	6:31512993:A:G	1.02621	7.39642	-	-	-	-
Insulin-dependent diabetes mellitus	6:31747865:G:A	0.692185	7.32668	0.73634	8.45118	0.948537	4.34385
Insulin-dependent diabetes mellitus	6:31764282:T:C	0.73922	8.56234	0.732591	8.39158	0.948516	4.34493
Insulin-dependent diabetes mellitus	6:31869199:G:A	0.765293	8.67744	0.740112	8.21642	1.12634	5.36211
Insulin-dependent diabetes mellitus	6:31872894:T:C	0.808456	9.579	0.786842	9.08447	1.13334	5.40397
Insulin-dependent diabetes mellitus	6:31873097:G:A	0.800594	9.37867	0.795171	9.29033	1.13172	5.3989
Insulin-dependent diabetes mellitus	6:31876918:G:A	0.788591	9.25817	0.779523	9.04032	1.11583	5.30313
Insulin-dependent diabetes mellitus	6:31878673:C:T	0.650548	7.62857	0.641948	7.43418	0.842448	3.917
Insulin-dependent diabetes mellitus	6:31887972:A:C	0.802478	9.55604	0.786526	9.15034	1.11345	5.28948
Insulin-dependent diabetes mellitus	6:31888784:G:A	0.658345	7.81348	0.645056	7.48314	0.843678	3.92431
Insulin-dependent diabetes mellitus	6:31888935:C:A	0.665726	7.93769	0.645453	7.48965	0.843678	3.92431
Insulin-dependent diabetes mellitus	6:31904746:G:A	0.822032	9.87594	0.787093	9.16215	1.09443	5.19391
Insulin-dependent diabetes mellitus	6:31909986:T:G	0.656237	7.72477	0.663927	7.79873	0.816168	3.77792
Insulin-dependent diabetes mellitus	6:31914804:T:C	0.785488	9.35134	0.774075	9.09451	1.08236	5.11226
Insulin-dependent diabetes mellitus	6:31915097:T:C	0.793598	9.48448	0.773844	9.09075	1.08338	5.11813
Insulin-dependent diabetes mellitus	6:31925050:C:G	0.917827	10.6598	0.942321	11.4133	1.33334	6.55508
Insulin-dependent diabetes mellitus	6:31926788:T:A	0.799744	9.58616	0.783898	9.18419	1.10202	5.22552
Insulin-dependent diabetes mellitus	6:31931470:G:C	0.80048	9.59986	-	-	1.07927	5.09397
Insulin-dependent diabetes mellitus	6:31934118:G:C	0.799398	9.58258	0.779475	9.11192	1.10075	5.21767
Insulin-dependent diabetes mellitus	6:31947226:T:G	0.81844	10.0468	0.808824	9.8106	1.13438	5.5343
Insulin-dependent diabetes mellitus	6:31947463:C:T	0.817217	10.0263	0.808824	9.8106	1.13334	5.52816
Insulin-dependent diabetes mellitus	6:31954663:TGTCTCGATCCCG:T	0.839122	10.0017	0.813611	9.88563	1.14126	5.69917
Insulin-dependent diabetes mellitus	6:31962547:G:A	0.852986	10.5446	0.843103	10.2997	1.14625	5.48045
Insulin-dependent diabetes mellitus	6:31968609:C:T	0.846893	10.6854	0.836814	10.4332	1.12813	5.49824
Insulin-dependent diabetes mellitus	6:31977190:T:C	0.859831	10.9075	0.839296	10.4726	1.12771	5.49575
Insulin-dependent diabetes mellitus	6:31977783:G:A	0.870089	10.915	0.857881	10.6271	1.15301	5.51884
Insulin-dependent diabetes mellitus	6:32005399:T:C	0.897811	11.4762	-	-	1.01097	6.75828
Insulin-dependent diabetes mellitus	6:32008459:C:G	0.913257	10.5045	-	-	1.23894	3.90387
Insulin-dependent diabetes mellitus	6:32008487:G:A	0.913257	10.5045	-	-	1.3206	5.87037
Insulin-dependent diabetes mellitus	6:32040516:C:T	1.17811	7.88457	0.206117	0.283781	0.257359	0.188157
Insulin-dependent diabetes mellitus	6:32045850:G:A	1.11732	8.95716	-	-	2.25	1.10641
Insulin-dependent diabetes mellitus	6:32058629:CAT:C	0.876372	11.1176	0.87255	10.9658	1.1636	5.71109
Insulin-dependent diabetes mellitus	6:32073023:T:C	0.88906	11.2527	0.870747	10.9352	1.16441	5.71444
Insulin-dependent diabetes mellitus	6:32080217:GT:G	-0.82999	9.22839	-	-	-	-
Insulin-dependent diabetes mellitus	6:32080903:G:A	0.888277	11.2387	0.870376	10.9288	1.16567	5.7219
Insulin-dependent diabetes mellitus	6:32115223:T:TC	0.970965	12.1779	-	-	1.21432	5.73716
Insulin-dependent diabetes mellitus	6:32140600:T:G	0.9678	11.5493	0.957534	12.1377	1.19726	5.6414
Insulin-dependent diabetes mellitus	6:32150308:A:G	1.42207	16.8754	1.28605	22.8427	1.01413	5.57708
Insulin-dependent diabetes mellitus	6:32160035:C:A	0.914922	10.4576	0.938061	12.3711	1.12993	5.39077
Insulin-dependent diabetes mellitus	6:32188705:C:CG	0.779407	7.86103	0.834986	17.7294	1.09069	9.09429
Insulin-dependent diabetes mellitus	6:32196678:C:G	1.10909	12.9918	1.00806	13.3082	1.24077	6.02493
Insulin-dependent diabetes mellitus	6:32222054:A:G	1.05121	12.4413	0.988739	13.275	1.2221	6.05772
Insulin-dependent diabetes mellitus	6:32325375:A:T	0.988243	10.1056	-	-	-	-
Insulin-dependent diabetes mellitus	6:32351024:AT:A	1.42873	16.5874	1.32317	61.4576	1.27761	17.4161
Insulin-dependent diabetes mellitus	6:32388772:G:A	0.95412	7.88005	1.25326	32.9589	0.739762	4.07686
Insulin-dependent diabetes mellitus	6:32407466:T:C	1.07729	8.97266	-0.179271	0.442853	-0.260086	0.330663
Insulin-dependent diabetes mellitus	6:32487867:T:A	1.00979	8.12414	-	-	-	-
Insulin-dependent diabetes mellitus	6:32487868:T:C	1.00979	8.12414	-	-	-	-
Insulin-dependent diabetes mellitus	6:32491333:C:T	1.30084	10.5485	-	-	0.377854	9.85544
Insulin-dependent diabetes mellitus	6:32491334:A:G	1.30084	10.5485	-	-	0.377854	9.85544
Insulin-dependent diabetes mellitus	6:32492909:C:T	1.2313	10.8088	-	-	-0.00668998	0.0519552
Insulin-dependent diabetes mellitus	6:32492910:A:G	1.2313	10.8088	-	-	-0.00670097	0.0520458
Insulin-dependent diabetes mellitus	6:32505492:A:G	0.937402	7.93284	-	-	0.129453	1.77466
Insulin-dependent diabetes mellitus	6:32505493:C:T	0.937402	7.93284	-	-	0.129453	1.77466
Insulin-dependent diabetes mellitus	6:32511049:T:C	1.0719	8.96534	-	-	-	-
Insulin-dependent diabetes mellitus	6:32512611:C:T	1.02964	8.84803	-	-	0.253114	5.63817
Insulin-dependent diabetes mellitus	6:32513757:G:A	0.998516	8.50745	-	-	-	-
Insulin-dependent diabetes mellitus	6:32513759:T:A	0.998709	8.51048	-	-	0.268496	5.41133
Insulin-dependent diabetes mellitus	6:32513762:A:C	0.998709	8.51048	-	-	0.22539	5.02
Insulin-dependent diabetes mellitus	6:32517057:G:A	0.910737	7.83532	-	-	0.0707308	0.00244917
Insulin-dependent diabetes mellitus	6:32517060:G:A	0.910737	7.83532	-	-	-	-
Insulin-dependent diabetes mellitus	6:32517465:C:A	1.00124	8.44328	-	-	0.335344	13.4051
Insulin-dependent diabetes mellitus	6:32517466:A:G	1.00124	8.44328	-	-	0.335344	13.4051
Insulin-dependent diabetes mellitus	6:32541003:C:T	1.15653	11.4588	-	-	0.0215121	0.0104518
Insulin-dependent diabetes mellitus	6:32554875:A:G	1.01951	13.145	-	-	0.84493	0.297754
Insulin-dependent diabetes mellitus	6:32558680:C:G	0.913519	9.50596	-	-	0.362138	1.86865
Insulin-dependent diabetes mellitus	6:32574911:G:T	1.25706	12.9673	-	-	-	-
Insulin-dependent diabetes mellitus	6:32576270:C:T	0.884625	9.60668	-	-	0.0556827	0.614318
Insulin-dependent diabetes mellitus	6:32576700:C:T	1.16753	12.7215	-	-	0.281167	5.73872
Insulin-dependent diabetes mellitus	6:32578387:A:G	1.26421	16.2547	-	-	-	-
Insulin-dependent diabetes mellitus	6:32580320:T:A	0.72615	8.91495	-	-	-0.193478	0.341174
Insulin-dependent diabetes mellitus	6:32582119:T:C	0.857876	8.69531	-	-	-0.157662	0.862503
Insulin-dependent diabetes mellitus	6:32582137:T:C	0.970413	11.4076	-	-	0.27545	6.21782
Insulin-dependent diabetes mellitus	6:32582653:A:G	1.16252	11.4216	-	-	0.104972	1.74716
Insulin-dependent diabetes mellitus	6:32589524:T:C	0.690894	7.58956	-	-	-	-
Insulin-dependent diabetes mellitus	6:32671243:G:A	1.46906	17.9921	-	-	1.06312	11.474
Insulin-dependent diabetes mellitus	6:32757894:G:C	0.784993	9.0678	-	-	1.01896	5.06585
Insulin-dependent diabetes mellitus	6:32761148:C:G	0.836622	7.82755	-	-	0.494139	11.5648
Insulin-dependent diabetes mellitus	6:32779824:G:A	1.02631	12.1451	1.04322	13.1639	1.49612	7.65809
Insulin-dependent diabetes mellitus	6:32780508:A:C	1.07929	11.2538	1.05114	10.7663	1.02429	3.3579
Insulin-dependent diabetes mellitus	6:32802702:G:A	1.19548	11.0004	1.1461	9.57578	1.4169	4.53872
Insulin-dependent diabetes mellitus	6:32816632:G:A	1.08969	11.164	1.03728	10.4768	1.04419	3.43491
Insulin-dependent diabetes mellitus	6:32819592:G:A	0.998726	12.125	0.925351	11.9574	1.30974	6.86094
Insulin-dependent diabetes mellitus	6:32829970:T:C	1.18581	10.7611	1.13668	9.35493	1.42738	4.57592
Insulin-dependent diabetes mellitus	6:32858490:C:T	0.933549	9.79475	0.939755	9.88136	1.51107	7.03296
Insulin-dependent diabetes mellitus	6:32887980:T:C	0.881064	8.47683	0.923724	9.5672	1.5083	7.01842
Insulin-dependent diabetes mellitus	6:32894825:G:A	1.2105	10.5167	1.16097	10.2291	1.47112	5.0827
Insulin-dependent diabetes mellitus	6:32942981:T:C	1.49465	7.65627	1.41789	7.04265	1.22701	1.99328
Insulin-dependent diabetes mellitus	6:32994867:C:T	0.718095	8.20042	0.696612	7.8001	0.87458	3.83892
Insulin-dependent diabetes mellitus	6:33447553:CTGGGGAAGGGGCACTGCTGTCCTGAT:C	0.848481	7.89111	-1.08575	0.102978	-	-
Insulin-dependent diabetes mellitus	6:29545344:T:G	1.06941	2.84094	0.683485	7.58964	0.276805	0.78597
Insulin-dependent diabetes mellitus	6:30444236:C:T	0.351458	0.585344	0.782046	7.79715	1.26251	6.01193
Insulin-dependent diabetes mellitus	6:30721223:G:A	0.782614	6.64322	0.775458	7.78431	1.18215	5.56116
Insulin-dependent diabetes mellitus	6:31016091:CT:C	-1.00916	0.370166	0.969588	11.1838	1.36427	6.73587
Insulin-dependent diabetes mellitus	6:31067268:G:A	-	-	0.98256	11.8809	1.37015	6.93531
Insulin-dependent diabetes mellitus	6:31191651:G:GA	0.864139	0.686779	0.997276	12.6227	1.40634	7.47264
Insulin-dependent diabetes mellitus	6:31611671:C:T	0.854333	6.02952	0.739082	8.49405	0.954205	4.37621
Insulin-dependent diabetes mellitus	6:32249016:T:G	0.790158	6.54801	0.79415	9.65236	1.10334	5.70471
Insulin-dependent diabetes mellitus	6:32273562:A:G	1.15296	4.79098	1.0677	16.117	1.30608	7.28457
Insulin-dependent diabetes mellitus	6:32274085:A:T	1.05757	3.62456	0.922266	13.9738	1.16347	6.723
Insulin-dependent diabetes mellitus	6:32458881:T:G	1.18165	1.78889	1.01055	10.5736	1.45281	6.55351
Insulin-dependent diabetes mellitus	6:32604316:C:G	-	-	1.94871	9.29799	3.90419	-
Insulin-dependent diabetes mellitus	6:32836760:CA:C	1.0486	5.48377	1.14568	9.44858	1.44319	4.63333
Insulin-dependent diabetes mellitus	6:32914311:T:C	-0.131421	0.0512833	1.92707	9.18877	1.64473	2.68538
Insulin-dependent diabetes mellitus	6:32958474:A:G	1.3742	5.36083	1.55141	7.80242	1.34493	2.19153
Insulin-dependent diabetes mellitus	6:32989190:C:T	1.43007	7.11462	1.44801	7.38402	1.22054	1.98235
Insulin-dependent diabetes mellitus	6:33624517:G:C	1.09563	4.26213	1.2857	10.964	0.774517	2.0075
Insulin-dependent diabetes mellitus	6:32250350:C:T	1.15684	4.5509	-	-	1.32486	7.40865
Insulin-dependent diabetes mellitus	6:32400966:T:C	0.588348	1.03391	-	-	1.28388	7.70243
Melanoma	3:69964940:G:A	1.6367	18.6169	1.62192	22.613	1.42291	6.90751
Melanoma	3:70012226:G:C	1.54689	19.0384	1.4973	21.7603	1.35783	6.69312
Melanoma	3:70259477:G:A	1.4805	7.75786	-	-	-1.00741	0.0415039
Melanoma	3:70347936:G:T	1.29451	6.04768	1.27693	7.53744	1.02123	2.56336
Melanoma	3:70351012:A:G	1.22732	5.68132	1.25991	7.41722	0.989107	2.47021
Non Hodgkin Lymphoma	14:95523997:C:T	1.57055	7.36059	1.60651	9.08369	1.84958	4.19464
Non Hodgkin Lymphoma	14:95525224:A:G	1.43789	8.34005	1.3671	8.49138	1.42959	3.38642
Non Hodgkin Lymphoma	14:95577209:G:A	1.35938	8.59428	1.32777	8.80783	1.44536	3.60147
Non Hodgkin Lymphoma	6:485991:C:T	1.27511	6.81445	1.39898	8.72188	1.45351	3.27333
Non Hodgkin Lymphoma	14:95763084:G:A	1.43242	4.27241	1.37852	7.62569	1.91846	4.83756
Non-insulin-dependent diabetes mell	5:14743613:C:T	-0.416111	9.9603	-0.385774	10.2604	-0.490427	5.53511
Non-insulin-dependent diabetes mell	5:14751196:C:T	-0.390995	13.3476	-0.402291	13.9835	-0.455748	5.66022
Non-insulin-dependent diabetes mell	5:14755810:C:T	-0.376467	11.5865	-0.395144	13.8797	-0.434557	5.47592
Non-insulin-dependent diabetes mell	5:101915286:A:G	0.324481	11.1049	0.327678	11.2272	0.378694	4.87925
Non-insulin-dependent diabetes mell	5:103003035:C:G	0.410839	19.2165	0.420537	19.6515	0.445633	7.06913
Non-insulin-dependent diabetes mell	10:112907070:G:A	-0.272947	7.34649	-0.270764	7.26219	-0.349497	3.85613
Non-insulin-dependent diabetes mell	10:112908944:G:A	-0.272294	7.30824	-0.289455	8.02733	-0.355292	3.9595
Non-insulin-dependent diabetes mell	10:112910564:A:G	-0.279599	7.59075	-0.289061	8.0021	-0.355292	3.9595
Non-insulin-dependent diabetes mell	10:112915587:G:A	-0.276117	7.33231	-0.27188	7.2714	-0.341125	3.77019
Non-insulin-dependent diabetes mell	10:112922206:G:A	-0.29257	8.33993	-0.276917	7.67791	-0.367196	4.33246
Non-insulin-dependent diabetes mell	10:112925681:A:C	-0.296096	8.51574	-0.286782	8.03293	-0.38701	4.67182
Non-insulin-dependent diabetes mell	10:112926040:A:G	-0.364028	7.58432	-	-	-	-
Non-insulin-dependent diabetes mell	10:112926139:T:C	-0.357479	7.35013	-	-	-	-
Non-insulin-dependent diabetes mell	10:112926286:A:G	-0.29629	8.83688	-	-	-0.477007	1.00074
Non-insulin-dependent diabetes mell	10:112927907:T:C	-0.294786	8.43535	-0.290315	8.26338	-0.38677	4.66044
Non-insulin-dependent diabetes mell	10:112934666:A:G	-0.28525	8.09719	-0.288754	8.15004	-0.38677	4.66044
Non-insulin-dependent diabetes mell	10:112935048:CA:C	-0.294197	8.28811	-0.290752	8.2907	-0.38677	4.66044
Non-insulin-dependent diabetes mell	10:112938307:C:T	-0.293886	8.4413	-0.290756	8.29095	-0.386878	4.66343
Non-insulin-dependent diabetes mell	10:112939117:C:A	-0.293317	8.40926	-0.290753	8.29075	-0.38677	4.66044
Non-insulin-dependent diabetes mell	10:112941662:T:G	-0.29931	8.34622	-	-	-0.311507	1.69617
Non-insulin-dependent diabetes mell	10:112942972:G:A	-0.301985	8.71543	-0.302085	8.68947	-0.401237	4.88283
Non-insulin-dependent diabetes mell	10:112943535:G:A	-0.300289	8.60964	-0.302108	8.69104	-0.397054	4.76942
Non-insulin-dependent diabetes mell	10:112945830:G:T	-0.299033	8.55347	-0.302108	8.69104	-0.397069	4.76901
Non-insulin-dependent diabetes mell	10:112951904:T:G	-0.295115	8.20624	-0.30084	8.593	-0.38768	4.6124
Non-insulin-dependent diabetes mell	10:112959998:T:C	-0.403107	10.0136	-0.401456	10.1787	-0.42331	3.94606
Non-insulin-dependent diabetes mell	10:112960889:C:T	-0.405871	10.034	-0.397837	10.0133	-0.419055	3.90329
Non-insulin-dependent diabetes mell	10:112969690:C:T	-0.396116	9.79502	-0.390315	9.79245	-0.444414	4.29157
Non-insulin-dependent diabetes mell	10:112972880:C:T	-0.404029	10.3233	-0.381848	9.54166	-0.435186	4.13825
Non-insulin-dependent diabetes mell	10:112973658:C:T	-0.408384	10.5307	-0.370546	8.82382	-0.437383	4.17794
Non-insulin-dependent diabetes mell	10:112978018:C:T	-0.373804	13.6337	-0.362386	13.0101	-0.389829	5.11588
Non-insulin-dependent diabetes mell	10:112982710:C:T	-0.374053	13.4654	-0.365016	13.173	-0.400152	5.33822
Non-insulin-dependent diabetes mell	10:112991414:A:G	0.361031	13.4311	0.339711	14.0944	0.147729	1.25808
Non-insulin-dependent diabetes mell	10:113019133:C:G	-0.380863	9.14275	-0.358342	8.24434	-0.374924	3.14285
Non-insulin-dependent diabetes mell	10:113034148:T:C	0.311683	7.38629	0.312165	10.2828	0.217254	1.99389
Non-insulin-dependent diabetes mell	10:113074652:G:A	0.281342	7.40824	0.30247	10.7341	0.216734	2.28024
Non-insulin-dependent diabetes mell	12:4091541:A:G	-0.298433	7.6951	-0.270243	7.93995	-0.206686	1.81126
Non-insulin-dependent diabetes mell	12:4248912:A:G	-0.419876	10.4311	-0.446696	14.8184	-0.365999	4.01929
Non-insulin-dependent diabetes mell	12:4292306:G:A	-0.505076	11.5876	-0.542934	19.5782	-0.498007	6.84394
Non-insulin-dependent diabetes mell	5:101438995:T:C	0.234912	2.78317	0.293626	7.74805	0.32569	3.53246
Non-insulin-dependent diabetes mell	10:112844163:A:G	-0.259896	6.75085	-0.273253	7.32724	-0.329492	3.47133
Non-insulin-dependent diabetes mell	10:112845875:G:A	-0.254331	6.59667	-0.272742	7.49471	-0.328937	3.55299
Non-insulin-dependent diabetes mell	10:112846715:G:A	-0.258541	6.67796	-0.272259	7.3371	-0.333138	3.55149
Non-insulin-dependent diabetes mell	10:112879911:T:C	-0.267047	7.07172	-0.271332	7.33405	-0.339839	3.67149
Non-insulin-dependent diabetes mell	10:112896921:G:A	0.216938	5.3115	0.251927	7.42834	0.239078	2.56481
Non-insulin-dependent diabetes mell	10:112908169:G:A	-0.268772	7.16435	-0.274183	7.42095	-0.355864	3.97334
Non-insulin-dependent diabetes mell	10:112914677:G:T	-0.271125	7.18761	-0.285778	7.8892	-0.352933	3.96868
Non-insulin-dependent diabetes mell	10:112987781:G:A	0.308048	5.83993	0.340548	9.33043	0.274451	2.61547
Non-insulin-dependent diabetes mell	10:113022531:G:A	0.235146	6.50449	0.259674	8.08803	0.26557	3.0044
Non-insulin-dependent diabetes mell	12:4023507:C:T	-0.25211	7.19538	-0.303321	8.81668	-0.269742	2.48897
Non-insulin-dependent diabetes mell	12:4238289:A:C	-0.364399	7.11012	-0.359423	7.36688	-0.33842	2.26875
Obesity	21:38573656:T:C	0.962213	7.43419	0.47175	3.95002	0.463833	1.60306
Obesity	22:39831260:T:A	0.66081	2.6093	0.876942	5.24567	1.77626	7.83279
Prostate cancer	2:172794253:G:A	-0.372213	7.33645	-0.347497	7.1979	-0.418616	3.59562
Prostate cancer	2:172829073:G:A	-0.358329	7.82563	-0.356052	7.64474	-0.421258	3.6897
Prostate cancer	3:33299024:T:A	1.0554	7.80644	-	-	0.835947	3.16194
Prostate cancer	8:126834685:G:A	0.568785	13.9832	0.60234	19.0955	-	-
Prostate cancer	8:126929548:G:A	1.12665	20.4585	1.10534	31.9692	-	-
Prostate cancer	8:126983614:C:T	0.711414	7.49862	-0.160148	0.906371	-	-
Prostate cancer	8:126998776:G:T	0.5584	16.2993	0.613937	21.7611	-	-
Prostate cancer	8:127091872:A:G	1.40554	54.2521	1.43631	65.9717	-	-
Prostate cancer	8:127133632:G:C	0.812749	9.71365	-	-	-	-
Prostate cancer	8:127165567:G:A	0.797621	17.5895	0.794189	28.9559	-	-
Prostate cancer	8:127179427:T:A	1.46196	62.1803	1.48893	66.3383	-	-
Prostate cancer	8:127196124:A:G	1.40546	57.3113	1.44013	62.6766	-	-
Prostate cancer	8:127273163:GATAA:G	1.35795	36.2203	1.10454	41.1336	-	-
Prostate cancer	8:127311938:C:T	1.55968	15.3797	-0.441091	0.215874	-	-
Prostate cancer	8:127318294:G:C	0.750412	24.2566	-	-	-	-
Prostate cancer	8:127465699:C:T	0.623795	8.36617	0.390771	5.28217	-	-
Prostate cancer	8:127467731:T:C	1.00508	20.0767	0.956477	23.9466	-	-
Prostate cancer	8:127487213:C:T	0.486416	11.182	0.555693	14.9081	-	-
Prostate cancer	8:127521203:C:T	0.487702	10.855	0.501019	14.0439	-	-
Prostate cancer	11:84215168:G:A	1.32575	7.93693	1.22634	7.32239	-	-
Prostate cancer	17:47977042:C:T	1.6269	7.70574	1.74125	21.0475	1.5101	5.1168
Prostate cancer	17:47979641:C:CT	1.74547	21.1032	1.45028	17.8933	1.17471	3.93404
Prostate cancer	17:48037384:G:A	1.20864	12.1209	1.144	17.7084	0.804613	3.12396
Prostate cancer	17:48124549:C:T	0.549501	9.15719	0.549639	9.94333	0.427689	2.26575
Prostate cancer	17:48155739:C:G	0.521795	8.26345	0.555051	10.1327	0.426569	2.25745
Prostate cancer	17:48161373:T:C	1.14079	10.8528	1.37543	21.1199	1.06859	4.37628
Prostate cancer	17:48168138:G:A	0.550819	9.70518	0.584976	10.6843	0.466312	2.49609
Prostate cancer	17:48191907:C:T	0.578635	9.28831	0.586861	10.7327	0.466312	2.49609
Prostate cancer	17:48380311:C:T	1.05968	9.53263	-1.19487	0.76233	-1.48257	0.392444
Prostate cancer	17:48436912:A:T	0.597532	10.3622	0.517066	9.19493	0.37053	1.84564
Prostate cancer	17:48456364:G:T	0.619372	10.287	0.53651	9.57533	0.387805	1.94465
Prostate cancer	17:48489349:G:C	0.666872	12.1375	0.545222	9.95811	0.423132	2.2259
Prostate cancer	17:48510243:T:A	0.640143	10.9936	0.47186	8.51085	0.288231	1.38659
Prostate cancer	17:48535832:G:A	0.594845	9.88931	0.498111	9.29172	0.366051	1.91693
Prostate cancer	17:48634157:C:A	0.852366	17.7588	0.827747	16.8537	0.714192	4.39211
Prostate cancer	17:48654889:C:T	0.848762	17.7262	0.845383	17.6067	0.736535	4.58827
Prostate cancer	17:48686487:A:G	0.879742	17.7841	0.8329	16.5113	0.687796	3.93556
Prostate cancer	17:48728343:C:T	1.97093	39.8584	2.01656	41.9603	1.80275	10.2347
Prostate cancer	17:48730853:ACAGAAATGAAC:A	2.01763	40.4979	-	-	-	-
Prostate cancer	17:48783415:T:C	0.782504	11.3143	0.731266	14.7397	0.51917	2.89304
Prostate cancer	17:48896186:C:A	1.94236	25.6968	-	-	-	-
Prostate cancer	17:49130303:G:A	1.18112	15.7189	-0.164708	0.149532	0.232953	0.136298
Prostate cancer	2:172819910:T:C	-0.352326	7.28638	-0.356115	7.68491	-0.432579	3.84773
Prostate cancer	3:33139677:C:T	0.911844	5.11313	0.887559	7.86083	0.999845	4.0405
Prostate cancer	3:33179048:A:G	0.804462	4.56604	0.861543	7.73213	0.94118	3.84247
Prostate cancer	8:127021148:A:T	0.545976	6.82016	0.645818	9.15571	-	-
Prostate cancer	8:127538798:G:A	0.377923	5.94839	0.411506	8.11277	-	-
Prostate cancer	17:48107746:G:T	0.423754	1.35227	1.35751	20.7593	1.07974	4.43286
Prostate cancer	17:48296807:G:A	0.284257	1.79243	0.557763	10.1673	0.383716	1.89577
Prostate cancer	17:48612699:AGAGAGC:A	-	-	0.917682	17.9656	0.656739	3.59454
Prostate cancer	17:48838373:C:T	0.484619	5.08733	0.672789	12.2227	0.46905	2.44556
Prostate cancer	17:49383226:C:T	0.538414	4.96645	0.565994	7.46018	0.336656	1.17917
