# Supplementary material for: Boosting the Power of Rare Variant Association Studies by Imputation Using Large-scale Sequencing Population
Source: Genomics Proteomics Bioinformatics. 2025 Sep 17;23(5):qzaf084. doi: 10.1093/gpbjnl/qzaf084 (PMC13005946; doi:10.1093/gpbjnl/qzaf084)
Supplement: qzaf084_Supplementary_Data [file qzaf084_supplementary_data.zip › Table S19.xlsx]

## Sheet: Sheet1
Table S19 (White) Association results for gene-based tests with P < 2.5×10-6 of 15 diseases in the imputed datasets (n = 488,377) and WGS data (n = 150,119)
** Note：Bold indicates significant findings in the dataset.
Disease	Chrom	Gene	Genetic_type	HRC_Beta	HRC_Log10P	TOPMed_Beta	TOPMed_Log10P	WGS_Beta	WGS_Log10P
Asthma	6	TNXB	LoF&missense&synonymous	-0.0679188	10.0658	-0.0655315	9.5989	-0.0539764	2.33032
Asthma	9	IL33	LoF	-0.339398	11.5654	-0.333175	11.085	-0.371678	4.59648
Asthma	9	IL33	LoF&missense	-0.315607	11.3364	-0.323963	12.1143	-0.369416	5.46594
Asthma	9	IL33	LoF&missense&synonymous	-0.264017	10.2829	-0.244056	9.63638	-0.278104	4.73308
Bladder carcinoma	12	C12orf29	LoF&missense	-0.0784742	0.0287956	0.717417	1.66391	-	-
Breast carcinoma	16	PALB2	LoF&missense&synonymous	0.155728	3.68182	0.183259	5.7331	0.281638	2.13466
Breast carcinoma	22	CHEK2	LoF	0.662645	3.80135	1.1011	20.8893	1.27145	11.8716
Breast carcinoma	22	CHEK2	LoF&missense	0.385423	4.40577	0.753072	24.3101	0.72453	10.1479
Breast carcinoma	22	CHEK2	LoF&missense&synonymous	0.350966	3.88112	0.730317	23.4098	0.674738	9.42607
Breast carcinoma	16	PALB2	LoF	-	-	-	-	1.9538	7.64943
Cholelithiasis	2	ABCG5	LoF&missense	-0.309853	12.9799	-0.332231	14.7307	-0.266964	3.7375
Cholelithiasis	2	ABCG5	LoF&missense&synonymous	-0.301388	14.0225	-0.328268	16.7262	-0.286494	5.03403
Cholelithiasis	6	KIAA0408	LoF&missense&synonymous	0.181208	5.82771	0.115099	3.06242	0.0669701	0.620188
Cholelithiasis	7	ABCB4	LoF&missense	0.131241	2.59506	0.498099	6.16531	0.622312	5.74255
Chronic ischaemic heart disease	6	SLC22A3	LoF&missense&synonymous	0.255456	11.4676	0.202769	8.72013	0.241398	4.24397
Chronic ischaemic heart disease	20	ZBP1	LoF&missense&synonymous	0.0213552	0.227039	0.0826639	0.622488	0.30054	5.99483
Hypertension	3	ACTR8	LoF&missense&synonymous	0.122046	5.95686	0.124173	7.14352	0.105087	2.11992
Hypertension	4	NR3C2	LoF&missense	0.220712	6.4435	0.10042	2.39269	-0.156671	1.38485
Hypertension	9	DBH	LoF&missense	-0.0947796	6.25944	-0.101877	8.2994	-0.113125	3.89436
Hypertension	9	DBH	LoF&missense&synonymous	-0.0901032	6.0114	-0.103145	9.17776	-0.115508	4.44592
Hypertension	3	PHC3	LoF&missense	-0.0902349	5.58868	-0.0894989	5.64733	-0.0939337	2.38872
Hypertension	2	COL4A4	LoF	-	-	0.50633	6.08259	0.597136	3.51786
Insulin-dependent diabetes mellitus	6	SLC44A4	LoF&missense	0.488575	6.75732	0.465518	6.40955	0.483086	2.52025
Insulin-dependent diabetes mellitus	6	SLC44A4	LoF&missense&synonymous	0.482319	6.72573	0.429242	5.88784	0.383905	1.87826
Insulin-dependent diabetes mellitus	6	PSMB9	LoF&missense	0.854237	8.86012	0.753859	7.61369	1.0931	5.04999
Insulin-dependent diabetes mellitus	6	PSMB9	LoF&missense&synonymous	0.852775	8.83972	0.725732	7.41672	1.01084	4.69615
Insulin-dependent diabetes mellitus	6	CFB	LoF&missense&synonymous	0.412235	5.7441	0.372475	5.13002	0.470257	2.80233
Melanoma	3	MITF	LoF&missense	1.53723	18.5331	1.20433	18.051	0.876488	4.72293
Melanoma	3	MITF	LoF&missense&synonymous	0.869578	12.0679	0.811465	13.6494	0.407997	1.8688
Melanoma	11	TYR	LoF&missense	0.304249	1.22322	0.797662	5.92494	0.676762	2.51985
Non-insulin-dependent diabetes mell	5	ANKH	LoF&missense	-0.217675	7.26181	-0.254994	8.99381	-0.140856	1.271
Non-insulin-dependent diabetes mell	5	ANKH	LoF&missense&synonymous	-0.212657	7.29955	-0.212412	7.65695	-0.156846	1.78517
Non-insulin-dependent diabetes mell	2	SNX17	LoF&missense	0.190017	3.12023	0.218023	4.29419	0.434456	6.3229
Obesity	9	CNTLN	LoF&missense	0.14762	5.74127	0.0995034	3.26727	0.0910068	1.28926
Prostate cancer	17	HOXB13	LoF&missense	1.96203	39.8816	1.52988	31.8813	1.26278	7.7547
Prostate cancer	17	HOXB13	LoF&missense&synonymous	1.62465	33.0678	1.20142	24.8991	1.01884	6.58741
Prostate cancer	22	CHEK2	LoF	0.488637	1.77444	0.678336	6.6742	-	-
Prostate cancer	22	CHEK2	LoF&missense	0.399175	3.45968	0.546177	9.69144	0.411963	2.67795
Prostate cancer	22	CHEK2	LoF&missense&synonymous	0.386051	3.42362	0.550794	10.0112	0.363719	2.27826
