# Supplementary material for: Boosting the Power of Rare Variant Association Studies by Imputation Using Large-scale Sequencing Population
Source: Genomics Proteomics Bioinformatics. 2025 Sep 17;23(5):qzaf084. doi: 10.1093/gpbjnl/qzaf084 (PMC13005946; doi:10.1093/gpbjnl/qzaf084)
Supplement: qzaf084_Supplementary_Data [file qzaf084_supplementary_data.zip › Table S2.xlsx]

## Sheet: Sheet1
Table S2 The average of the INFO/RSQ
	Average INFO/RSQ
MAC interval	TOPMed-imputed (n = 150,119)	HRC+UK10K-imputed (n = 150,119)
(0,5]	0.66797	0.524463
(5,10]	0.756635	0.605197
(10,20]	0.798376	0.649206
(20,50]	0.834414	0.7064
>50	0.889169	0.820336
Average	0.789313	0.66112
