# Supplementary material for: Boosting the Power of Rare Variant Association Studies by Imputation Using Large-scale Sequencing Population
Source: Genomics Proteomics Bioinformatics. 2025 Sep 17;23(5):qzaf084. doi: 10.1093/gpbjnl/qzaf084 (PMC13005946; doi:10.1093/gpbjnl/qzaf084)
Supplement: qzaf084_Supplementary_Data [file qzaf084_supplementary_data.zip › Table S20.xlsx]

## Sheet: Sheet1
Table S20 References list that can support genes found by TOPMed-imputed data (n = 488,377)
Disease	Gene	Biological mechanism or function	Reference_PMID
Insulin-dependent diabetes mellitus	PSMB9	-	-
Non-insulin-dependent diabetes mellitus	ANKH	-	-
Hypertension	DBH	DBH encodes the enzyme dopamine β-hydroxylase, which catalyzes the transformation of dopamine into norepinephrine that could affect blood pressure	27618448 37683633
Hypertension	ACTR8	-	-
Hypertension	PHC3	-	-
Hypertension	COL4A4	-	-
Chronic ischaemic heart disease	SLC22A3	SLC22A3 gene and its cluster may contribute to regulation of plasma Lp(a) levels or regulate the lipid levels to affect CAD	19198611 27417586 29894858
IL33	Asthma	IL33 encodes a cytokine associated with asthma susceptibility released on damage of cells	20860503 23380221 32442646
Choleithiasis	ABCG5	Polymorphisms in ABCG5 gene encoding the cholesterol transporter were associatied with lipid level in plasma and cholesterol saturation in bile	21353662 18522623 18457353
Choleithiasis	ABCB4	ABCB4 gene encoding the phospholipid transporte might associated with a low phospholipid concentration which could lead to the cholesterol cholelithiasis	21353662 12891548 35741809
Breast carcinoma	PALB2	PALB2 could interact with BRCA2 to cause the Fanconi anemia and involve in the DNA damage response, which could increase breast cancer susceptibility	17200668 25099575 33139182
Prostate cancer	CHEK2	Mutations in CHEK2, a gene that responds to apoptosis caused by DNA damage, may increased the risk of prostate cancer	15087378 27595995 27460689
Melanoma	MITF	MITF, whose protein products are involved in melanin synthesis, could regulate expression of ADAM10 to control melanoma recognition by NK-cells	33789714 35465855 16899407
Melanoma	TYR	TYR which could encode tyrosinase was associated with cutaneous melanoma	18488027 22464347 19710684
