# Supplementary material for: Boosting the Power of Rare Variant Association Studies by Imputation Using Large-scale Sequencing Population
Source: Genomics Proteomics Bioinformatics. 2025 Sep 17;23(5):qzaf084. doi: 10.1093/gpbjnl/qzaf084 (PMC13005946; doi:10.1093/gpbjnl/qzaf084)
Supplement: qzaf084_Supplementary_Data [file qzaf084_supplementary_data.zip › Table S21.xlsx]

## Sheet: Sheet1
Table S21 Single-variant tests of WGS and SNP-array data in lung cancer
MarkerName	Allele1	Allele2	Effect	StdErr	P value	Direction	p_ukb	p_onco	p_plco	p_TRICL	maf_overall	Consequence	Gene
15:100420821	a	g	0.9252	0.126	2.086e-13	?++-		0.0464141	2.64373e-18	0.591262	0.003631	intron_variant	CERS3
14:72283606	t	c	1.4987	0.2386	3.367e-10	++++	0.163895	0.00032329	0.0177507	2.52654e-06	0.000555246	intron_variant	RGS6
14:72295159	t	c	1.4545	0.2355	6.575e-10	++++	0.175446	0.000435614	0.022275	2.52654e-06	0.000565285	intron_variant	RGS6
15:78588410	a	g	0.3066	0.0499	7.775e-10	?+++		1.06968e-06	0.00960552	0.00648692	0.0177957	missense_variant	CHRNA5
16:58999601	t	g	-1.5785	0.2619	1.672e-09	+---	0.49196	3.46505e-06	9.56224e-05	0.00248307	0.000409748	intron_variant,non_coding_transcript_variant	RP11-410D17.2
15:78582213	t	c	-0.3067	0.0514	2.48e-09	?---		5.96659e-07	0.0157848	0.0225719	0.016415	intron_variant	CHRNA5
14:20238826	t	c	2.1741	0.3772	8.186e-09	-+++	0.478477	1.02528e-07	0.0154517	0.04793	0.000242828	upstream_gene_variant	OR11H4
14:71806043	t	c	-1.6721	0.2961	1.632e-08	----	0.0323952	0.00986294	0.00802664	3.62064e-06	0.000388932	intergenic_variant
14:72363063	t	c	-1.501	0.2711	3.087e-08	----	0.357389	0.000879225	0.10521	1.353e-05	0.000378392	intron_variant	RGS6
5:143693371	t	c	-2.0989	0.3815	3.757e-08	----	0.727307	5.92541e-07	0.488638	0.0184071	0.000201736	intron_variant,non_coding_transcript_variant	CTB-57H20.1
5:143742918	a	g	-2.0973	0.3812	3.76e-08	----	0.717129	5.92541e-07	0.488258	0.0184071	0.000203525	intron_variant,non_coding_transcript_variant	CTB-57H20.1
5:143586608	t	g	-2.1192	0.3883	4.821e-08	----	0.736751	7.26927e-07	0.455017	0.0184071	0.000197841	intron_variant,non_coding_transcript_variant	CTD-2050E21.2
14:71936534	a	g	-1.5257	0.2807	5.44e-08	----	0.373283	0.00996748	0.00386274	3.91648e-06	0.000398248	intron_variant	RGS6
14:20231500	c	g	-2.2649	0.4214	7.687e-08	----	0.393628	5.14667e-06	0.031757	0.0697476	0.000200957	downstream_gene_variant	OR11H7
16:58656648	t	c	2.5573	0.4761	7.803e-08	?+++		4.56873e-05	0.000554015	0.0215552	0.000178	intergenic_variant
16:58659461	t	c	2.5573	0.4761	7.803e-08	?+++		4.56873e-05	0.000554015	0.0215552	0.000178	intergenic_variant
5:143976900	c	g	-2.0549	0.3827	7.907e-08	----	0.66738	1.22384e-06	0.415224	0.0184071	0.000214999	intergenic_variant
10:28687125	a	g	-0.6106	0.1153	1.168e-07	----	0.0209701	0.000936833	0.170451	0.000722474	0.00314647	downstream_gene_variant	BAMBI
16:58551969	a	g	-2.6164	0.4943	1.202e-07	?---		7.61774e-05	0.000554015	0.0215552	0.000172333	intron_variant	CNOT1
16:58634097	c	g	2.6164	0.4943	1.202e-07	?+++		7.61774e-05	0.000554015	0.0215552	0.000172333	upstream_gene_variant	CNOT1
2:111813984	t	c	-1.5308	0.2914	1.488e-07	----	0.0021966	0.000511916	0.637098	0.000394223	0.000375932	intron_variant	ANAPC1
13:32394673	t	c	-0.3875	0.0739	1.572e-07	----	0.473919	0.00602416	0.0157214	1.15005e-05	0.00805287	splice_polypyrimidine_tract_variant,intron_variant	BRCA2
2:112102477	t	tg	1.3332	0.2544	1.593e-07	++++	0.00511552	0.000941722	0.818115	5.06772e-05	0.000478641
13:32394413	a	g	0.3872	0.0739	1.604e-07	++++	0.475553	0.00602416	0.0159462	1.15005e-05	0.00805501	intron_variant	BRCA2
13:32398489	a	t	-0.3869	0.0739	1.628e-07	----	0.474057	0.00602416	0.0163283	1.15005e-05	0.00805501	downstream_gene_variant	N4BP2L1
2:112069399	t	g	-1.3289	0.2542	1.713e-07	----	0.00477298	0.000941722	0.839698	5.06772e-05	0.000478997	intron_variant	TMEM87B
14:20225883	a	t	-2.3119	0.4432	1.822e-07	+---	0.633117	5.14667e-06	0.0138035	0.0697476	0.00016734	downstream_gene_variant	OR11H6
14:20228886	t	c	2.3119	0.4432	1.822e-07	-+++	0.633117	5.14667e-06	0.0138035	0.0697476	0.00016734	downstream_gene_variant	OR11H6
14:20232650	ct	c	2.3087	0.4427	1.839e-07	-+++	0.633117	5.14667e-06	0.0143252	0.0697476	0.00016859
14:72012235	a	g	-1.2433	0.2387	1.906e-07	----	0.755677	0.0123457	0.0146971	3.80106e-06	0.000504431	intron_variant	RGS6
2:111673337	a	g	1.5019	0.2888	1.988e-07	++++	0.00479237	0.0011419	0.37351	0.000394223	0.000399984	upstream_gene_variant	RPL34P8
16:58807048	t	c	2.6228	0.5045	2.008e-07	++++	0.286111	8.82933e-05	0.00152353	0.0215552	0.000135222	intron_variant,non_coding_transcript_variant	RP11-410D17.2
14:71919164	a	g	-1.2686	0.2442	2.054e-07	----	0.803186	0.0199604	0.00111164	3.74201e-06	0.000515193	non_coding_transcript_exon_variant	RP6-114E22.1
9:21885116	t	g	1.2611	0.2444	2.461e-07	++++	0.310666	0.000439432	0.0865826	0.00116258	0.000665138	intron_variant	MTAP
2:112163189	a	g	1.1255	0.2183	2.535e-07	++++	0.00165566	0.00216809	0.254011	0.000141975	0.000643206	intron_variant	FBLN7
10:98509418	a	g	1.17	0.2273	2.639e-07	?+++		0.000102457	0.00282125	0.0663167	0.00101233	intron_variant	HPSE2
6:95321766	t	c	-2.0362	0.3961	2.74e-07	----	0.431199	5.011e-05	0.41958	0.00204126	0.000181025	intergenic_variant
16:58694384	a	g	2.3368	0.4549	2.797e-07	-+++	0.492453	5.52133e-06	0.00158845	0.0215552	0.000158853	intergenic_variant
14:20222970	a	g	-2.355	0.4592	2.917e-07	+---	0.633331	8.06139e-06	0.0138035	0.0697476	0.00016284	upstream_gene_variant	OR11H6
16:15428886	a	g	-0.3697	0.0722	3.023e-07	?--?		2.29942e-06	0.0279735		0.011936	intergenic_variant
14:20228103	t	tttc	1.8307	0.3583	3.221e-07	-+++	0.478493	7.47238e-06	0.014793	0.04793	0.000262577
18:28913127	t	c	1.8366	0.36	3.376e-07	-+++	0.763832	0.000350705	0.0238231	0.000594111	0.000266947	intergenic_variant
5:144132411	c	g	2.0218	0.3968	3.489e-07	++++	0.659639	5.68105e-06	0.419513	0.0184071	0.000204394	intergenic_variant
13:72298937	a	c	0.6622	0.13	3.493e-07	+++?	0.0437411	0.000444361	0.00118572		0.00319733	intergenic_variant
16:58995658	a	c	-2.6544	0.521	3.5e-07	+---	0.840441	0.00011618	6.14546e-05	0.0215552	0.000113789	intron_variant,non_coding_transcript_variant	RP11-410D17.2
5:143323070	a	ataat	-2.0172	0.3967	3.689e-07	----	0.734543	6.30353e-06	0.409831	0.0184071	0.000197236
16:58750354	t	g	-2.7044	0.5326	3.82e-07	?---		8.82933e-05	0.000680728	0.0215552	0.000143333	intron_variant,non_coding_transcript_variant	RP11-410D17.2
4:137802687	t	c	0.3549	0.0699	3.837e-07	?++?		2.07046e-05	0.00567143		0.0126235	intergenic_variant
14:72429482	t	c	1.3566	0.2673	3.89e-07	++++	0.528039	0.00324523	0.0201913	0.000220504	0.00045113	intron_variant	RGS6
13:72316722	c	g	0.658	0.1297	3.928e-07	+++?	0.0449842	0.000444361	0.00137913		0.00321883	intergenic_variant
16:59148552	a	g	2.2133	0.4367	4.003e-07	-++?	0.835085	5.1459e-06	0.00580776		0.000149912	intron_variant,non_coding_transcript_variant	RP11-410D17.2
4:40458289	a	c	2.5785	0.5091	4.093e-07	-+++	0.581976	0.00112734	0.00255343	0.0003353	0.000124867	intron_variant	RBM47
20:32524586	t	c	-0.2683	0.053	4.121e-07	?---		0.000138255	0.396361	3.48047e-05	0.0167373	intron_variant	NOL4L
16:59267937	c	g	-2.6503	0.5244	4.328e-07	+---	0.752704	5.30447e-05	0.00136734	0.0266954	0.000109552	intergenic_variant
5:41022153	t	c	0.7138	0.1414	4.43e-07	++++	0.00573139	1.09998e-05	0.92213	0.0474034	0.00208904	intron_variant	MROH2B
14:72439581	a	g	-1.3115	0.2598	4.448e-07	----	0.620467	0.00141113	0.1148	0.000134986	0.000478181	intron_variant	RGS6
5:1063513	a	g	0.3964	0.0786	4.507e-07	++++	0.00143747	0.000765122	0.0966248	0.0212916	0.00639447	intron_variant	SLC12A7
14:20239567	a	g	2.403	0.4769	4.694e-07	-+++	0.608379	9.98241e-06	0.0143252	0.0697476	0.000163419	intron_variant	OR11H4
16:58675971	t	c	2.6638	0.5297	4.93e-07	-+++	0.840441	8.82933e-05	0.000680728	0.0215552	0.000109289	missense_variant	SLC38A7
10:67884736	a	g	1.5732	0.3129	4.962e-07	++++	0.00815812	0.000540649	0.0138965	0.245766	0.000450652	synonymous_variant	SIRT1
16:59334472	t	c	2.5804	0.5147	5.358e-07	-+++	0.752704	6.59637e-05	0.00183837	0.0266954	0.000115302	intergenic_variant
13:32344892	a	t	-0.4102	0.0826	6.722e-07	----	0.693685	0.000683815	0.0518566	0.000334905	0.00611895	intron_variant	BRCA2
14:72455208	t	c	-1.3187	0.2655	6.831e-07	----	0.529805	0.00176602	0.104661	0.000220504	0.000450773	intron_variant	RGS6
14:72455364	t	g	-1.3184	0.2655	6.861e-07	----	0.532295	0.00176602	0.104661	0.000220504	0.000450773	intron_variant	RGS6
4:31631244	t	c	-1.4257	0.2872	6.87e-07	+--?	0.525781	2.23025e-05	0.00250009		0.000464278	intergenic_variant
2:151687483	a	g	2.0976	0.4225	6.89e-07	-+++	0.795364	0.00768512	0.0168799	0.000122694	0.000162763	missense_variant	NEB
2:151719959	c	g	2.0953	0.4224	7.017e-07	-+++	0.789363	0.00768512	0.0168799	0.000122694	0.000164552	intron_variant	NEB
4:137841166	t	c	-0.3781	0.0763	7.162e-07	?--?		1.82228e-05	0.0122634		0.010482	intergenic_variant
16:59010195	a	g	1.1401	0.23	7.17e-07	-+++	0.433761	0.0011042	0.000194133	0.000619076	0.000540629	intron_variant,non_coding_transcript_variant	RP11-410D17.2
14:71455314	t	c	1.4845	0.2997	7.278e-07	++++	0.361821	0.0118723	0.00712542	0.000135714	0.000394642	intron_variant	SIPA1L1
5:1249701	t	c	0.2617	0.0529	7.512e-07	?+++		3.3292e-05	0.114039	0.0239275	0.0152913	downstream_gene_variant	TERT
1:113928917	t	c	-0.2514	0.0508	7.521e-07	?---		0.00107598	0.0484953	0.000741559	0.0174097	upstream_gene_variant	HIPK1
16:58677973	a	g	-2.7557	0.557	7.532e-07	+---	0.840441	0.000145499	0.000680728	0.0215552	0.000105039	intron_variant	SLC38A7
15:78551069	c	g	0.2915	0.0589	7.574e-07	++++	0.0802398	0.000253407	0.140422	0.0121332	0.0108277	3_prime_UTR_variant	PSMA4
16:58758540	ctg	c	-2.7518	0.5568	7.705e-07	+---	0.834033	0.000145499	0.000680728	0.0215552	0.000105934
16:58859995	a	g	-2.7337	0.5533	7.788e-07	+---	0.798755	0.000145406	0.00107795	0.0215552	0.000109868	intron_variant,non_coding_transcript_variant	RP11-410D17.2
6:95973524	t	g	1.9299	0.3909	7.91e-07	++++	0.431045	0.000158552	0.41798	0.00204126	0.00018742	intron_variant,non_coding_transcript_variant	RP1-84D21.2
6:95683295	g	ggtgtctccattcctttctgc	-1.9306	0.391	7.915e-07	----	0.431199	0.000158552	0.41958	0.00204126	0.000185275
6:95727082	t	c	1.9306	0.391	7.915e-07	++++	0.431199	0.000158552	0.41958	0.00204126	0.000185275	intergenic_variant
6:95735522	t	c	1.9306	0.391	7.915e-07	++++	0.431199	0.000158552	0.41958	0.00204126	0.000185276	intergenic_variant
6:95860983	a	g	1.9306	0.391	7.915e-07	++++	0.431199	0.000158552	0.41958	0.00204126	0.000185275	intergenic_variant
6:95559217	t	c	1.9457	0.3944	8.095e-07	++++	0.431199	0.000158552	0.469529	0.00204126	0.000181526	intergenic_variant
2:231428530	t	c	1.3346	0.2709	8.362e-07	++++	0.0258422	0.0104004	0.0658577	0.000123415	0.000492361	intergenic_variant
13:32295727	a	g	0.3847	0.0783	9.01e-07	++++	0.400685	0.000585952	0.0821373	0.0011753	0.00647569	downstream_gene_variant	FRY
5:1303752	ct	c	-0.5318	0.1085	9.501e-07	---?	0.000105165	0.169594	1.06644e-05		0.00484462
17:64556214	a	g	4.4837	0.9148	9.529e-07	+?+?	0.000288822		0.00064171		0.000243968	intron_variant	SMURF2
8:6765480	t	c	2.1617	0.442	1.006e-06	+++?	0.13856	0.000148055	0.00285177		0.000214349	downstream_gene_variant	AGPAT5
6:46479709	a	c	0.5183	0.1061	1.031e-06	++++	0.0481715	0.000160927	0.633012	0.00169418	0.00371358	intron_variant	RCAN2
2:26791127	t	c	-1.8666	0.3823	1.045e-06	?---		0.000495732	0.0724653	0.00239551	0.000266	intron_variant	CENPA
12:34182024	t	c	1.0125	0.2078	1.103e-06	++++	0.140887	6.5428e-05	0.166293	0.0170126	0.000848028	intergenic_variant
13:82854915	c	g	2.5873	0.5314	1.125e-06	-+++	0.796003	0.0109602	0.00611363	0.000755181	0.000131631	intron_variant,non_coding_transcript_variant	RP11-400M8.1
20:58177992	c	g	1.5304	0.3144	1.127e-06	++++	0.656212	0.000164998	0.366722	0.00244342	0.000318117	intergenic_variant
16:58848366	c	g	2.8674	0.5893	1.142e-06	-+++	0.840441	0.000239225	0.000680728	0.0215552	0.000100539	intron_variant,non_coding_transcript_variant	RP11-410D17.2
16:58870501	c	g	-2.8674	0.5893	1.142e-06	+---	0.840441	0.000239225	0.000680728	0.0215552	0.000100539	intron_variant,non_coding_transcript_variant	RP11-410D17.2
16:58949260	a	c	2.8672	0.5897	1.162e-06	-+++	0.840441	0.000239225	0.000626675	0.0215552	9.92894e-05	intron_variant,non_coding_transcript_variant	RP11-410D17.2
7:128295349	c	g	-0.3433	0.0706	1.164e-06	?---		0.00019828	0.186756	0.00107594	0.008942	downstream_gene_variant	RBM28
2:112183152	t	c	1.182	0.2433	1.18e-06	++++	0.00385425	0.00367502	0.414933	0.000287934	0.000526168	intron_variant	FBLN7
18:28351380	a	c	1.6933	0.3499	1.298e-06	-+++	0.768314	0.00153765	0.0234166	0.000594111	0.000279302	intergenic_variant
7:22028748	a	g	2.3903	0.4942	1.32e-06	++++	0.111604	0.00529453	0.0323349	0.00172756	0.000155222	intergenic_variant
4:136539697	t	c	0.5678	0.1175	1.354e-06	+++?	0.366361	9.2925e-06	0.0485066		0.00351188	intergenic_variant
12:131255198	a	g	-2.2512	0.4661	1.364e-06	?---		0.000121598	0.471763	0.00278668	0.000157	intergenic_variant
14:72654731	t	c	1.387	0.2873	1.378e-06	++++	0.122083	0.000546556	0.353846	0.00148083	0.000452891	downstream_gene_variant	DPF3
5:143314879	a	g	1.8949	0.3926	1.394e-06	++++	0.671217	2.76357e-05	0.460802	0.0184071	0.00020067	intron_variant	NR3C1
16:57002967	t	g	-2.7053	0.5612	1.434e-06	+---	0.823575	5.37244e-05	0.0200254	0.0754648	8.90127e-05	intron_variant	NLRC5
16:57013700	t	c	-2.6908	0.5584	1.441e-06	+---	0.8249	5.37244e-05	0.0235647	0.0754648	8.93681e-05	intron_variant	NLRC5
4:136551226	a	g	-0.5683	0.1179	1.445e-06	---?	0.366323	9.69081e-06	0.0493636		0.0034999	upstream_gene_variant	RP11-625B21.1
3:16037698	a	t	-0.9322	0.1935	1.456e-06	----	0.620715	1.37677e-06	0.355206	0.0381407	0.00100687	intron_variant,non_coding_transcript_variant	RP11-255O19.2
14:72709186	a	g	1.6583	0.3443	1.458e-06	++++	0.242104	0.084339	0.0367157	2.25645e-05	0.00028159	intron_variant,NMD_transcript_variant	DPF3
14:72680981	t	c	1.3917	0.2896	1.54e-06	++++	0.0510047	0.00137376	0.217697	0.00244278	0.000428471	intron_variant,NMD_transcript_variant	DPF3
12:50300232	a	g	0.3119	0.065	1.583e-06	?++?		0.000709836	0.000486854		0.015398	intergenic_variant
10:14834332	t	c	1.3911	0.2902	1.64e-06	+++?	0.273897	0.000904266	2.82353e-05		0.00073219	upstream_gene_variant	HSPA14
3:153777596	t	c	1.4123	0.2947	1.653e-06	+++?	0.0128549	0.00142653	0.00671979		0.000580545	intron_variant,non_coding_transcript_variant	LINC02006
11:110676908	a	c	-0.8264	0.1726	1.681e-06	?---		8.18902e-05	0.000841537	0.472141	0.001249	intron_variant	ARHGAP20
12:33787649	t	c	-1.0288	0.2153	1.765e-06	----	0.21234	1.33544e-05	0.467475	0.0170126	0.000766202	intergenic_variant
5:1352962	t	c	-0.3199	0.067	1.808e-06	?--+		0.000251525	0.000234544	0.84692	0.009383	downstream_gene_variant	LINC01511
5:144709630	t	c	-1.9639	0.4124	1.912e-06	----	0.630215	3.27379e-05	0.354639	0.0184071	0.000201906	intergenic_variant
20:58132969	a	g	1.4405	0.3025	1.921e-06	++++	0.643876	0.000281574	0.325508	0.00244342	0.000330303	intergenic_variant
2:171221581	t	c	-2.0551	0.4317	1.928e-06	----	0.717261	0.000234259	0.383032	0.00238844	0.00016542	intron_variant	TLK1
5:144415986	t	c	-2.0008	0.4205	1.956e-06	----	0.666003	3.27379e-05	0.417242	0.0184071	0.000187249	intron_variant	KCTD16
2:112098915	t	c	1.1014	0.2315	1.966e-06	++++	0.00358674	0.00780979	0.509551	0.000144648	0.000608468	intron_variant	TMEM87B
16:58311391	t	c	-2.8865	0.6069	1.971e-06	+---	0.876988	0.000239225	0.0136044	0.0266954	8.62894e-05	intron_variant,non_coding_transcript_variant	GINS3
9:36748661	a	g	1.6159	0.3411	2.173e-06	++++	0.0236657	0.0671829	4.18509e-05	0.0723485	0.000386662	intergenic_variant
14:71332975	cta	c	-1.4444	0.305	2.182e-06	----	0.361821	0.028537	0.00771596	0.000135714	0.000387142
16:58263570	a	g	2.4896	0.5265	2.262e-06	-+++	0.754491	0.000468727	0.000151763	0.0266954	0.000111881	intron_variant	CCDC113
3:131751072	a	at	0.3578	0.0757	2.264e-06	++++	0.219201	7.41638e-05	0.199877	0.0191926	0.00709597
1:165469844	t	c	-1.1444	0.2422	2.291e-06	----	0.827765	0.00443861	0.0782635	0.000124808	0.000620467	intergenic_variant
2:80474773	t	g	-1.2613	0.267	2.302e-06	----	0.521453	0.00545053	0.191294	0.000138928	0.000467551	intron_variant	CTNNA2
2:80474774	a	t	1.2613	0.267	2.302e-06	++++	0.521453	0.00545053	0.191294	0.000138928	0.000467551	intron_variant	CTNNA2
8:22615709	t	g	-0.4369	0.0925	2.305e-06	----	0.0210834	0.00455492	0.0742747	0.0120842	0.00546102	downstream_gene_variant	BIN3
21:13266508	a	g	-0.2589	0.0548	2.347e-06	?---		0.00598253	0.000458933	0.00769478	0.0135717	intergenic_variant
11:126759453	a	t	-2.1275	0.4507	2.357e-06	?---		0.0501398	2.32671e-05	0.00113999	0.000190667	intron_variant	KIRREL3
14:26305919	t	c	-3.035	0.6433	2.38e-06	----	0.0487877	0.00328019	0.00123408	0.103587	7.72234e-05	intergenic_variant
4:66030283	g	gat	-0.4288	0.0909	2.401e-06	---?	0.682453	1.5842e-05	0.0161036	0.0567623	0.00467214
16:56958099	a	g	2.7022	0.5736	2.465e-06	-+++	0.849387	5.37244e-05	0.0200254	0.165284	7.54734e-05	upstream_gene_variant	CETP
2:158812167	t	c	1.5041	0.3194	2.483e-06	-+++	0.780153	0.00253467	0.003898	0.00943697	0.000335947	intron_variant	DAPL1
3:131240613	t	c	-1.5406	0.3274	2.525e-06	---?	0.0705846	0.000117608	0.0207315		0.000375577	intron_variant	NEK11
2:171098416	t	c	2.2225	0.4728	2.588e-06	++++	0.728877	4.57596e-05	0.431286	0.0143317	0.000145631	intron_variant,NMD_transcript_variant	TLK1
13:69838620	a	c	2.4072	0.5124	2.628e-06	+++?	0.0332706	0.000428663	0.021631		0.000162364	intron_variant	KLHL1
9:84506032	a	g	-1.7855	0.3805	2.693e-06	----	0.739268	0.000150822	0.2588	0.00734419	0.000216065	intron_variant,non_coding_transcript_variant	RP11-301F14.1
6:19323338	a	g	-1.6456	0.3507	2.705e-06	---?	0.0262464	0.000392647	0.0284827		0.000505421	upstream_gene_variant	RP11-686D16.1
14:64330807	a	c	-0.51	0.1087	2.733e-06	----	0.0931279	0.00128822	0.302438	0.000826086	0.00415506	intron_variant	ESR2
14:72674820	c	g	1.3187	0.2814	2.78e-06	++++	0.102482	0.00137376	0.349919	0.00148083	0.000461852	intron_variant,NMD_transcript_variant	DPF3
17:47466079	t	c	1.4155	0.3021	2.787e-06	++++	0.212046	0.000763043	0.429914	0.00144061	0.000460745	intron_variant,non_coding_transcript_variant	MRPL45P2
12:111505770	a	g	2.566	0.548	2.833e-06	??++			0.00254413	0.000322995	0.0003445	intron_variant	ATXN2
17:26994285	t	c	1.3344	0.285	2.84e-06	+++?	0.00515098	0.00445083	0.0114731		0.000801267	downstream_gene_variant	RP11-260A9.6
7:116807757	a	g	0.3499	0.0748	2.871e-06	??++			0.0442127	6.0894e-06	0.018873	upstream_gene_variant	CAPZA2
16:59578019	t	c	2.4747	0.5288	2.873e-06	-+++	0.730121	0.000343517	0.00390788	0.0266954	0.00011921	intergenic_variant
14:38450659	t	g	-1.555	0.3325	2.917e-06	----	0.111268	0.000451187	0.427366	0.00513223	0.000278561	intergenic_variant
2:198001771	a	g	2.3178	0.4958	2.939e-06	++++	0.545264	0.00613	0.00505778	0.00191118	0.000135576	intron_variant	PLCL1
2:157706591	a	c	-0.8276	0.1771	2.972e-06	--+-	0.2587	1.21903e-05	0.99597	0.0294872	0.00105517	intergenic_variant
2:187290744	a	g	-2.366	0.5064	2.985e-06	+---	0.695248	0.00812078	0.00560387	0.00148147	0.000152012	intron_variant,non_coding_transcript_variant	AC007319.1
3:116017351	a	atctt	1.123	0.2404	2.987e-06	+++?	0.00111378	0.0169593	0.00113226		0.000884327
14:72663739	a	g	1.3121	0.281	3.018e-06	++++	0.118624	0.00137376	0.352605	0.00148083	0.000464891	intron_variant,NMD_transcript_variant	DPF3
3:116047811	a	g	1.1218	0.2403	3.034e-06	+++?	0.00114868	0.0169593	0.00113226		0.000886757	intron_variant	LSAMP
22:38944203	a	g	0.6507	0.1394	3.047e-06	+++?	0.0263415	0.00232295	0.00529575		0.00335603	intergenic_variant
14:56419492	t	c	0.2782	0.0596	3.049e-06	?++?		0.000290323	0.00267377		0.0168955	intron_variant,non_coding_transcript_variant	LINC02284
2:150322420	a	g	2.478	0.531	3.062e-06	++++	0.794321	0.000102925	0.483409	0.00568784	0.000113052	intron_variant,non_coding_transcript_variant	LINC01818
20:4106092	a	g	0.5377	0.1152	3.08e-06	+++?	0.00214798	0.00224055	0.0467097		0.00432068	intergenic_variant
18:59179277	t	c	-0.6195	0.1329	3.135e-06	----	0.00670363	0.00654569	0.310229	0.00129504	0.00264562	intergenic_variant
2:197757831	t	c	2.306	0.4949	3.17e-06	++++	0.564006	0.00613	0.00505778	0.00191118	0.000139155	intron_variant	BOLL
4:73688021	a	g	-0.517	0.1111	3.25e-06	----	0.322618	0.0096757	8.3836e-06	0.240298	0.00405829	intergenic_variant
6:46683806	t	g	0.457	0.0982	3.255e-06	++++	0.0574222	0.000244585	0.402272	0.013712	0.00437917	upstream_gene_variant	TDRD6
12:131524066	t	c	2.2464	0.4829	3.288e-06	?+++		0.000303422	0.503588	0.00278668	0.000146	intron_variant,non_coding_transcript_variant	RP11-897M7.1
1:203030782	t	c	-2.5526	0.5489	3.31e-06	----	0.741954	0.000146299	0.490055	0.00452508	0.000111447	intron_variant	PPFIA4
8:107593007	c	g	-1.6904	0.3635	3.31e-06	?---		1.921e-05	0.881585	0.0111292	0.000286	intergenic_variant
12:131677967	t	ttctc	-2.2345	0.4805	3.311e-06	?---		0.000303422	0.481953	0.00278668	0.000147667
3:116235511	t	c	-1.0408	0.2238	3.317e-06	---?	0.00133223	0.00921909	0.00537481		0.000996633	intron_variant	LSAMP
3:98463130	a	g	-0.403	0.0868	3.394e-06	----	0.20332	0.00284264	0.00489764	0.0445332	0.00557318	upstream_gene_variant	OR5K1
1:9986839	a	g	0.4368	0.094	3.408e-06	?+++		2.04019e-05	0.0492687	0.333416	0.005089	downstream_gene_variant	NMNAT1
4:165460828	a	g	-1.6946	0.3652	3.476e-06	---?	0.497066	0.00228724	2.0251e-06		0.000470706	intron_variant	CPE
16:59048048	t	g	2.0795	0.4484	3.517e-06	-+++	0.810718	6.76851e-05	0.000906694	0.161302	0.000121868	intron_variant,non_coding_transcript_variant	RP11-410D17.2
2:157724177	t	c	-0.8242	0.1777	3.52e-06	--+-	0.2587	1.46762e-05	0.99597	0.0294872	0.00105092	downstream_gene_variant	AC019186.1
21:14330565	a	g	0.8054	0.1738	3.591e-06	++++	0.334149	3.91508e-05	0.399708	0.0471733	0.00107942	intron_variant,non_coding_transcript_variant	ABCC13
12:50016452	t	c	-0.3192	0.0689	3.619e-06	?--?		0.0011454	0.000869823		0.0144605	intron_variant	RACGAP1
11:17685198	a	g	1.3275	0.2869	3.72e-06	++-+	0.0863873	0.000662509	0.445676	4.86255e-05	0.000356589	intergenic_variant
1:181276943	a	c	1.4839	0.3209	3.757e-06	?++?		4.94748e-05	0.0258596		0.000508	intergenic_variant
17:64488139	a	g	4.4682	0.9663	3.763e-06	+?+?	0.00333787		0.000351528		0.0002286	upstream_gene_variant	ATP5MFP4
16:75000188	t	c	0.3072	0.0664	3.772e-06	?+++		0.000136753	0.339716	0.00389392	0.010588	intron_variant	ZNRF1
11:96787741	t	g	-2.6172	0.5661	3.782e-06	?---		0.0107467	0.159449	0.000198114	0.000133667	intron_variant,non_coding_transcript_variant	RP11-360K13.1
13:101580881	t	g	-2.1547	0.4663	3.828e-06	?---		0.000620685	0.441983	0.0017245	0.000174333	intron_variant	ITGBL1
3:42874613	t	c	-0.3247	0.0703	3.834e-06	?---		0.00478463	0.0569525	0.000603991	0.00938167	missense_variant	CYP8B1
6:135148151	a	g	0.42	0.0909	3.856e-06	?++?		0.000211895	0.0056531		0.0072915	intergenic_variant
1:43895360	a	g	-0.4528	0.0981	3.94e-06	----	0.0469181	0.016028	0.0712236	0.00218298	0.00481615	intron_variant	ST3GAL3
4:74202426	a	g	-4.3614	0.9464	4.056e-06	---?	0.168088	0.00556164	3.9705e-05		8.42964e-05	intron_variant	MTHFD2L
2:66527514	a	g	-2.912	0.6323	4.112e-06	-?-?	0.0475149		3.17918e-05		0.000495896	intron_variant	MEIS1
1:181307975	t	c	1.5171	0.3294	4.123e-06	?++?		6.76745e-05	0.0183934		0.0004885	intergenic_variant
12:34405473	t	c	-0.9709	0.211	4.177e-06	----	0.138349	0.000125907	0.186766	0.0424434	0.000823923	intergenic_variant
10:98238378	t	c	-0.899	0.1954	4.183e-06	?---		0.000229369	0.0191774	0.117096	0.001223	intron_variant	R3HCC1L
7:55683917	a	g	-0.3136	0.0682	4.247e-06	?---		0.000518313	0.254961	0.00129615	0.010131	intron_variant,non_coding_transcript_variant	FKBP9P1
21:14094159	a	g	-0.7802	0.1696	4.248e-06	----	0.223154	0.000258628	0.251856	0.0209735	0.00116299	intron_variant,non_coding_transcript_variant	AP001347.6
12:34446221	a	c	-0.9708	0.2111	4.25e-06	----	0.138349	0.000125907	0.19002	0.0424434	0.000821423	intergenic_variant
15:43719006	cagag	c	0.2548	0.0554	4.288e-06	?++?		0.000159975	0.00834467		0.0189435
14:71678979	t	c	1.3201	0.2872	4.294e-06	-+++	0.943724	0.0118723	0.0146691	0.000135714	0.00046435	intron_variant	SIPA1L1
16:59529784	t	c	2.4303	0.5288	4.316e-06	-+++	0.666469	0.000309007	0.00171709	0.0266954	0.00011796	intergenic_variant
21:14084365	a	g	-0.7799	0.1697	4.332e-06	----	0.223154	0.000258628	0.25768	0.0209735	0.00116049	intron_variant,non_coding_transcript_variant	AP001347.6
21:14090084	t	c	0.7799	0.1697	4.332e-06	++++	0.223151	0.000258628	0.25768	0.0209735	0.00116049	intron_variant,non_coding_transcript_variant	AP001347.6
13:105491148	t	c	0.5483	0.1194	4.341e-06	?+++		5.00855e-05	0.362237	0.0193375	0.00326233	downstream_gene_variant	DAOA
14:73131404	t	c	-1.4868	0.3237	4.36e-06	----	0.22275	0.150405	0.00876281	2.25645e-05	0.000307301	intergenic_variant
3:141865394	a	g	-1.7727	0.386	4.372e-06	-?--	0.111737		0.00315811	0.00121326	0.000494278	upstream_gene_variant	HMGN2P25
15:55399164	c	g	-1.9898	0.4336	4.462e-06	----	0.552367	0.00018404	0.494297	0.00804443	0.00014617	intron_variant	CCPG1
15:78689081	a	g	0.2825	0.0616	4.516e-06	++++	0.0538096	0.000729433	0.505193	0.00390292	0.0100151	downstream_gene_variant	CHRNB4
10:84842345	c	g	0.8056	0.1757	4.521e-06	?+++		1.05763e-05	0.446957	0.0296356	0.001399	intergenic_variant
11:108326169	t	c	0.8143	0.1776	4.532e-06	?+++		0.000114504	0.00218914	0.460289	0.00115233	missense_variant,NMD_transcript_variant	ATM
11:106721408	cagta	c	-0.9356	0.2042	4.629e-06	?--?		0.000246507	0.0027495		0.0011985
15:24090247	a	t	-0.7558	0.1651	4.675e-06	---?	0.0719515	0.000512861	0.0151459		0.00229076	non_coding_transcript_exon_variant	PWRN4
1:181294412	a	g	-1.4955	0.3267	4.694e-06	?--?		6.76745e-05	0.0227654		0.0004965	intergenic_variant
14:73179204	a	g	1.4794	0.3232	4.709e-06	++++	0.263781	0.150405	0.00876281	2.25645e-05	0.000311774	intron_variant	PSEN1
16:59472137	ct	c	-2.5447	0.556	4.716e-06	+---	0.708894	0.000440126	0.00129853	0.0266954	0.000106486
16:59472142	a	t	-2.5447	0.556	4.716e-06	+---	0.70889	0.000440126	0.00129853	0.0266954	0.000106486	intergenic_variant
2:157794231	t	c	0.8162	0.1785	4.826e-06	++-+	0.256698	1.15177e-05	0.979808	0.0480308	0.00105485	intron_variant	ACVR1
17:17427843	t	c	0.6749	0.1476	4.829e-06	++++	0.0898525	0.00130971	0.108513	0.015576	0.00214464	downstream_gene_variant	AC073621.2
10:112691838	t	c	-0.3371	0.0737	4.845e-06	?---		0.00461769	0.00367488	0.0296917	0.00958533	intron_variant	VTI1A
1:212477252	t	c	-1.6872	0.3692	4.878e-06	----	0.7134	0.000262164	0.330436	0.00843673	0.000238499	upstream_gene_variant	LINC02771
16:59643662	a	g	-2.696	0.59	4.896e-06	+---	0.762209	0.000663173	0.00109963	0.0266954	0.000100091	intergenic_variant
18:63170944	t	c	1.2605	0.2761	4.974e-06	++++	0.0173456	0.00311406	0.00775905	0.129841	0.00047076	intron_variant	BCL2
1:212480087	a	g	-1.6918	0.3706	4.978e-06	----	0.714839	0.000262164	0.346006	0.00843673	0.000235104	intergenic_variant
