# Supplementary material for: Boosting the Power of Rare Variant Association Studies by Imputation Using Large-scale Sequencing Population
Source: Genomics Proteomics Bioinformatics. 2025 Sep 17;23(5):qzaf084. doi: 10.1093/gpbjnl/qzaf084 (PMC13005946; doi:10.1093/gpbjnl/qzaf084)
Supplement: qzaf084_Supplementary_Data [file qzaf084_supplementary_data.zip › Table S22.xlsx]

## Sheet: Sheet1
Table S22 Single-variant tests of WGS and SNP-array data in epithelial ovarian cancer
MarkerName	Allele1	Allele2	Effect	StdErr	P value	Direction	p_ukb	p_onco	p_foci	p_CIMBA	maf_overall	Consequence	Gene
17:43124027	a	act	2.0512	0.167	1.086e-34	?++?		1.43899e-24	8.64661e-12		0.002121		BRCA1
17:42907396	a	g	2.1111	0.1732	3.46e-34	?++?		2.46206e-25	1.35288e-10		0.00189	intron_variant	G6PC1
17:42750121	t	c	-2.106	0.1746	1.701e-33	?--?		1.23388e-24	1.35288e-10		0.0018765	downstream_gene_variant	RAMP2
17:42812314	a	g	2.106	0.1746	1.701e-33	?++?		1.23388e-24	1.35288e-10		0.0018765	downstream_gene_variant	CNTD1
17:44336253	t	c	1.9722	0.1835	5.894e-27	?++?		3.88004e-20	1.30302e-08		0.001772	downstream_gene_variant	GRN
17:42854572	t	c	1.7287	0.1624	1.907e-26	?++?		6.14953e-18	4.69694e-10		0.002168	downstream_gene_variant	AOC3
17:44355372	t	c	2.0151	0.1909	4.65e-26	?++?		5.76735e-19	7.7037e-09		0.001667	downstream_gene_variant	FAM171A2
17:44586375	t	c	1.9587	0.1859	5.851e-26	?++?		1.10678e-19	3.09844e-08		0.001781	intergenic_variant	FZD2
17:44486478	t	ta	1.902	0.1822	1.614e-25	?++?		1.43591e-18	1.30302e-08		0.001799		GPATCH8
17:43057062	t	tg	-1.2058	0.1363	8.835e-19	?---		3.2296e-21	1.17813e-08	0.103402	0.00437867		RND2
17:43543105	t	c	-1.1863	0.1351	1.632e-18	?---		8.38397e-22	7.22741e-09	0.182882	0.00443333	intron_variant	DHX8
17:43608124	t	c	1.164	0.1362	1.252e-17	?+++		5.91087e-21	7.22741e-09	0.225364	0.00438533	intron_variant,non_coding_transcript_variant	MEOX1
17:45035598	c	g	-1.1459	0.1798	1.868e-10	?---		1.13046e-11	9.71146e-06	0.219407	0.00305433	intron_variant	NMT1
17:44796206	c	g	-0.773	0.126	8.452e-10	?---		2.06978e-13	3.87777e-08	0.493152	0.00757167	downstream_gene_variant	GJC1
17:44886385	a	t	-0.791	0.1314	1.727e-09	?---		1.01529e-12	6.7547e-08	0.579837	0.00673533	intron_variant	EFTUD2
17:44058629	a	g	0.8242	0.1376	2.101e-09	?+++		9.31885e-10	1.85067e-07	0.0730933	0.00684233	intron_variant	LSM12
9:113030074	t	c	0.5145	0.0883	5.562e-09	?+++		1.49245e-05	0.000286276	0.0298761	0.00559367	intergenic_variant	ZFP37
10:126170195	a	g	2.3433	0.4025	5.799e-09	?+?+		3.15719e-07		0.00507568	0.000307	intron_variant	ADAM12
6:19361676	c	g	-0.2862	0.0506	1.522e-08	?---		6.2172e-06	0.00685543	0.0276683	0.0153457	intron_variant,non_coding_transcript_variant	ID4
6:19387251	t	c	0.2788	0.0497	2.061e-08	?+++		5.06156e-06	0.00970931	0.0392585	0.015955	intron_variant,non_coding_transcript_variant	ID4
9:113031375	a	g	-0.6003	0.1079	2.647e-08	?---		1.34951e-05	0.000569949	0.14216	0.004136	intergenic_variant	ZFP37
9:113034718	t	g	-0.5966	0.1081	3.37e-08	?---		1.70656e-05	0.000569949	0.14216	0.00413167	downstream_gene_variant	ZFP37
6:18832296	t	ta	0.3016	0.0563	8.27e-08	?+++		1.21092e-05	0.052914	0.00413993	0.012124		RNF144B
12:104361392	a	c	-0.5771	0.1095	1.359e-07	?---		7.17339e-05	0.00041367	0.228986	0.003648	intergenic_variant	EID3
4:16509567	t	g	0.3236	0.0618	1.611e-07	?+++		8.67977e-05	0.0019801	0.0537526	0.010173	intron_variant	LDB2
8:133471253	a	g	0.2843	0.0551	2.502e-07	?+++		4.10431e-06	0.0133137	0.438328	0.0121433	intron_variant	ST3GAL1
12:98996123	a	g	2.2578	0.438	2.534e-07	?+++		0.000176888	0.128364	0.00106015	0.000327333	intron_variant	APAF1
6:18862209	a	g	-0.2895	0.0564	2.86e-07	?---		2.38133e-05	0.0696251	0.00722433	0.0121503	intergenic_variant	RNF144B
3:156885321	a	g	0.2864	0.0558	2.904e-07	?+++		0.00054915	0.000703336	0.0203493	0.0131237	intron_variant	LEKR1
10:98592679	t	c	1.3465	0.2637	3.298e-07	?+++		5.1601e-05	0.00154661	0.333409	0.000817667	intron_variant	HPS1
7:28810565	a	g	-0.2561	0.0503	3.6e-07	?---		4.51719e-05	0.00299513	0.283654	0.0171133	intron_variant	TRIL
12:130196003	t	c	2.2364	0.4403	3.795e-07	?+++		2.00311e-05	0.0939641	0.0223456	0.000242667	intergenic_variant	FZD10
14:101557584	t	g	-0.7448	0.1473	4.238e-07	?---		0.000234103	0.000437681	0.338966	0.00194567	downstream_gene_variant	DIO3
6:33294545	t	c	-0.3358	0.0667	4.73e-07	?---		9.96405e-06	0.100915	0.0490934	0.00877	downstream_gene_variant	PFDN6
5:178671950	a	c	0.3261	0.0648	4.844e-07	?+?+		3.6704e-06		0.0461454	0.0122025	intergenic_variant	MSANTD5
6:18632875	t	c	-0.2709	0.0542	5.854e-07	?---		2.15702e-05	0.0927148	0.0222428	0.0131707	intron_variant,non_coding_transcript_variant	RNF144B
3:156997477	t	g	0.2847	0.0572	6.44e-07	?+++		0.000815378	0.00132945	0.0176298	0.0126167	intron_variant	LEKR1
10:77182309	t	c	2.1289	0.4282	6.618e-07	?+++		2.79891e-05	0.0593324	0.0484588	0.000245	intron_variant	KCNMA1
7:28815692	a	g	-0.2504	0.0504	6.655e-07	?---		6.47851e-05	0.00415223	0.283654	0.0170753	intron_variant	TRIL
7:28815731	a	g	0.2535	0.0513	7.816e-07	?++?		7.4614e-05	0.00237997		0.018211	intron_variant	TRIL
10:75829169	a	c	-0.656	0.1328	7.869e-07	?---		3.2899e-05	0.00726559	0.371995	0.002155	intron_variant	LRMDA
8:96652992	t	c	1.1498	0.2329	7.981e-07	?+++		0.00033146	0.014915	0.00703428	0.000786667	intron_variant	SDC2
8:20259421	t	c	0.2452	0.0499	8.926e-07	?+++		0.000190307	0.000117911	0.961287	0.0151627	upstream_gene_variant	LZTS1
22:45183621	t	g	0.2403	0.049	9.337e-07	?+++		2.63968e-05	0.507662	0.00174525	0.015329	intron_variant	NUP50
10:115285212	a	t	1.558	0.3178	9.464e-07	?+++		7.12118e-05	0.00380104	0.347774	0.000412	intron_variant	ATRNL1
10:75347408	a	g	-0.5985	0.1222	9.617e-07	?--+		4.69004e-05	0.0003447	0.565223	0.002528	intron_variant,non_coding_transcript_variant	ZNF503
8:96608974	a	g	-1.249	0.2551	9.747e-07	?---		9.70476e-05	0.0979859	0.00529091	0.000618	intron_variant	SDC2
10:75505407	t	c	0.6314	0.1289	9.748e-07	?+++		4.44964e-05	0.00200928	0.643347	0.002267	intron_variant	ZNF503
2:140751371	t	c	-0.3443	0.0704	9.929e-07	?--+		4.58766e-06	0.00548767	0.364046	0.007324	intron_variant	LRP1B
11:93689985	a	g	0.4273	0.0873	9.961e-07	?+++		0.000461018	0.0109246	0.0120133	0.00574967	intron_variant	CEP295
12:94860463	a	g	0.7511	0.1539	1.062e-06	?+++		2.84263e-05	0.0108083	0.47879	0.00170567	intergenic_variant	NDUFA12
10:75128981	t	c	-0.5554	0.114	1.1e-06	?---		6.73382e-05	0.00088076	0.979146	0.00292333	intron_variant	SAMD8
10:75207752	c	g	0.5911	0.1216	1.161e-06	?+++		8.56201e-05	0.000624935	0.974179	0.00267833	upstream_gene_variant	VDAC2
10:126168780	a	g	2.2636	0.4656	1.163e-06	?+?+		0.000104552		0.00326653	0.0003355	intron_variant	ADAM12
9:113125898	t	c	-0.6893	0.1421	1.226e-06	?---		3.21885e-05	0.0133203	0.246811	0.002575	intergenic_variant	SLC31A2
7:2723503	a	g	0.2783	0.0575	1.278e-06	?+++		1.99352e-05	0.0194045	0.441657	0.0136377	downstream_gene_variant	AMZ1
8:34488358	c	g	-1.9438	0.4041	1.511e-06	?---		7.41445e-05	0.0434866	0.0536814	0.000324333	intergenic_variant	DUSP26
10:129832120	t	c	-1.4408	0.3006	1.642e-06	?---		8.15044e-05	0.0875428	0.0317268	0.000657667	downstream_gene_variant	EBF3
1:208338623	t	c	0.2975	0.0622	1.701e-06	?+++		5.2741e-05	0.00335299	0.7318	0.0109323	intergenic_variant	PLXNA2
17:65538963	cctct	c	0.3383	0.0708	1.753e-06	?+++		1.73251e-05	0.0157569	0.590661	0.009807		AXIN2
6:33328337	t	c	-0.3158	0.0661	1.805e-06	?---		5.63747e-05	0.0396831	0.119813	0.00894167	intron_variant	SMIM40
13:101595551	a	g	0.6915	0.145	1.843e-06	?+++		0.000251181	0.00484223	0.0589997	0.001669	intron_variant	ITGBL1
11:93705125	a	c	-0.418	0.0879	1.97e-06	?---		0.000816261	0.0109246	0.0131797	0.00567867	intron_variant	CEP295
8:20244268	t	c	-0.2366	0.0498	2.013e-06	?--+		0.000421949	4.42254e-05	0.758901	0.015164	downstream_gene_variant	LZTS1
2:174862373	a	g	-0.2338	0.0496	2.472e-06	?---		0.000102272	0.159795	0.00966471	0.014661	intron_variant	CHN1
5:95113868	t	c	-0.2541	0.054	2.548e-06	?---		0.000200952	0.00511661	0.14565	0.0122657	intron_variant	MCTP1
9:113097788	t	g	-0.7321	0.1562	2.761e-06	?---		0.000132273	0.0182206	0.126112	0.00210933	downstream_gene_variant	ZFP37
6:3804165	t	g	-1.6756	0.3578	2.82e-06	?--+		9.20827e-06	0.0308246	0.459632	0.000236333	intergenic_variant	FAM50B
17:44442108	cat	c	0.2749	0.0587	2.872e-06	?++?		0.000695693	0.000703116		0.016068		GPATCH8
3:156614240	t	c	0.2711	0.0581	3.059e-06	?++-		5.4511e-05	0.00761426	0.997	0.0114703	intergenic_variant	SSR3
12:106499590	t	c	0.2733	0.0586	3.069e-06	?+++		0.000434599	0.11312	0.00184366	0.0118277	intron_variant	POLR3B
4:106168573	a	t	0.2253	0.0483	3.112e-06	?+++		5.59537e-05	0.0181764	0.384849	0.016427	intron_variant	TBCK
9:93155171	t	c	-0.671	0.1439	3.117e-06	?---		0.001051	0.0016426	0.0708762	0.001782	intergenic_variant	NINJ1
14:101229633	a	c	-1.1415	0.245	3.184e-06	?-?-		3.63934e-05		0.0280401	0.000874	intergenic_variant	DIO3
3:176763890	a	t	-0.3096	0.0665	3.273e-06	?-?-		0.000310631		0.000172461	0.011844	intron_variant,non_coding_transcript_variant	TBL1XR1
8:96618141	t	tataag	0.9814	0.2109	3.28e-06	?+++		0.00156038	0.0124207	0.0163791	0.00126167		SDC2
7:72127719	a	7:72127719	-2.5933	0.5576	3.308e-06	-???	3.30826e-06	0.0338766		0.513547	0.00206721	intron_variant	CALN1
12:106492279	a	t	0.2723	0.0587	3.439e-06	?+++		0.000493494	0.11312	0.00174279	0.0118	intron_variant	POLR3B
12:106499695	a	g	-0.2722	0.0586	3.467e-06	?---		0.000486797	0.11312	0.00184366	0.0118143	intron_variant	POLR3B
3:156617468	t	c	0.2697	0.0581	3.51e-06	?++-		4.78769e-05	0.00905762	0.919632	0.011508	intergenic_variant	SSR3
3:156609219	t	g	-0.2695	0.0581	3.523e-06	?--+		6.30381e-05	0.00761426	0.997	0.0114657	intergenic_variant	SSR3
11:124575840	a	g	-0.5277	0.1139	3.577e-06	?---		0.00163034	0.00100403	0.13522	0.00351	downstream_gene_variant	OR8A1
8:96619921	t	c	-1.0676	0.2305	3.624e-06	?---		0.000595992	0.0169702	0.0404871	0.00112767	intergenic_variant	SDC2
3:156607325	t	g	0.268	0.0581	4.01e-06	?++-		7.19781e-05	0.00761426	0.997	0.0114613	intergenic_variant	SSR3
7:819905	t	7:819905	-2.7321	0.5929	4.057e-06	-???	4.05723e-06	0.397946	0.0786734	0.0262399	0.00145159	intron_variant	SUN1
11:129127153	a	c	-1.9703	0.4276	4.073e-06	?--+		1.33534e-05	0.0249552	0.528104	0.000184	intron_variant	ARHGAP32
10:19320011	t	c	-0.2622	0.057	4.138e-06	?---		0.000466885	0.014578	0.061021	0.0129693	intron_variant	MALRD1
6:148564829	a	g	0.4026	0.0875	4.153e-06	?+++		0.00011395	0.0117342	0.440818	0.004942	downstream_gene_variant	SASH1
16:58064166	t	c	0.346	0.0753	4.322e-06	?+++		5.40614e-05	0.0414875	0.352424	0.007153	intergenic_variant	MMP15
13:101730149	t	g	1.2055	0.2627	4.47e-06	?+++		0.0120526	0.388612	4.28162e-07	0.000605	intron_variant	ITGBL1
16:87604332	a	g	-0.8776	0.1915	4.585e-06	?---		0.00604087	0.000993363	0.0730338	0.00136733	intron_variant	JPH3
12:106512662	c	g	0.2688	0.0586	4.594e-06	?+++		0.000628264	0.11312	0.00184366	0.0118143	downstream_gene_variant	POLR3B
12:130595773	t	c	2.5252	0.5513	4.632e-06	?+++		0.0054469	0.240836	0.000205111	0.000263667	intron_variant	RIMBP2
17:41165424	t	c	0.7167	0.1566	4.742e-06	?+++		1.0184e-06	7.43491e-08	0.578712	0.00504967	upstream_gene_variant	KRTAP4-3
17:44499066	t	c	-0.2645	0.0579	4.888e-06	?--?		0.001	0.000806641		0.0164345	intron_variant	GPATCH8
8:96712905	a	g	1.2443	0.2724	4.929e-06	?+++		0.00248219	0.0170419	0.0138082	0.000784667	intron_variant	SDC2
11:112270077	a	g	-0.752	0.1647	4.955e-06	?-?-		3.83496e-05		0.0255218	0.003836	upstream_gene_variant	PLET1
