# Supplementary material for: Boosting the Power of Rare Variant Association Studies by Imputation Using Large-scale Sequencing Population
Source: Genomics Proteomics Bioinformatics. 2025 Sep 17;23(5):qzaf084. doi: 10.1093/gpbjnl/qzaf084 (PMC13005946; doi:10.1093/gpbjnl/qzaf084)
Supplement: qzaf084_Supplementary_Data [file qzaf084_supplementary_data.zip › Table S23.xlsx]

## Sheet: Sheet1
Table S23 Gene-based tests of WGS and SNP-array data in lung cancer
CHROM	GENPOS	ID	BETA_ukb	SE_ukb	CHISQ_ukb	LOG10P_ukb	p_plco	p_onco	p_TRICL	BETA_plco	BETA_onco	BETA_TRICL	SE_plco	SE_onco	SE_TRICL	BETA_meta	SE_meta	P_meta	OR_meta	CL_meta	CU_meta	Gene
13	32316466	BRCA2(ENSG00000139618).Mask1.0.01					0.0289606	0.00417628	1.58885e-05	0.0171631	0.0150295	0.0298395	0.00774728	0.0052216	0.00731027	0.0193692	0.00372547	2.00218e-07	1.01956	1.01214	1.02703	BRCA2
15	78565708	CHRNA5(ENSG00000169684).Mask2.0.05	0.18136	0.131405	1.90485	0.77589	0.066568	1.09087e-06	0.028891	0.0106337	0.0166482	0.00708867	0.00586296	0.00381687	0.00456752	0.0123685	0.0026196	2.34072e-06	1.01245	1.00726	1.01766	CHRNA5
19	51345212	ETFB(ENSG00000105379).Mask2.0.05	0.0732102	0.0866018	0.714643	0.400219	0.396836	1.7096e-05	0.0367495	-0.00533234	-0.0156349	-0.0114166	0.00465248	0.00361696	0.00505168	-0.0116023	0.00248485	3.02381e-06	0.988465	0.983662	0.993291	ETFB
3	57628216	DENND6A(ENSG00000174839).Mask2.0.01	0.351238	0.246335	2.03307	0.812734	0.46607	0.000226433	0.00478489	0.00820341	0.0218639	0.0311762	0.00853323	0.00584959	0.0104025	0.0200231	0.00437623	4.75285e-06	1.02022	1.01151	1.02901	DENND6A
4	22387710	ADGRA3(ENSG00000152990).Mask3.0.01	-0.0532706	0.118052	0.203623	0.185878	8.35745e-05	0.000818825	0.67253	0.0130378	0.00873083	0.00339941	0.00409488	0.00245808	0.00462998	0.00874446	0.0019179	5.13028e-06	1.00878	1.005	1.01258	ADGRA3
1	100266376	RTCA(ENSG00000137996).Mask3.0.01	-0.756868	0.36658	4.26288	1.40945	0.125704	2.03912e-05		-0.0131546	-0.018472		0.00748241	0.00438172		-0.0171928	0.0037809	5.43407e-06	0.982954	0.975697	0.990265	RTCA
11	117338588	CEP164(ENSG00000110274).Mask3.0.01	-0.208614	0.137034	2.31754	0.893055	0.225139	1.44012e-05	0.382065	0.0051697	0.0139168	0.00616027	0.00430947	0.00308326	0.00537883	0.0100391	0.00227241	9.9708e-06	1.01009	1.0056	1.0146	CEP164
4	1814442	LETM1(ENSG00000168924).Mask3.0.001	0.13023	0.242241	0.289019	0.228523	1	0.000161786	0.0630226	0.000126131	-0.0269289	-0.024914	#NUM!	0.00682332	0.0123923	-0.0263649	0.00597534	1.02288e-05	0.97398	0.962639	0.985454	LETM1
4	145639073	MMAA(ENSG00000151611).Mask1.0.001	-0.0806582	0.692738	0.0135569	0.042245	0.00618632	0.00446109	0.0772559	0.0689616	0.0672574	0.0603609	0.0247668	0.0234614	0.0341633	0.0664588	0.0152394	1.29482e-05	1.06872	1.03727	1.10112	MMAA
12	85014493	TSPAN19(ENSG00000231738).Mask2.0.001	-0.600894	0.657993	0.833976	0.442342	0.000299665	0.00645506	0.438742	0.0761052	0.0450889	-0.0727796	0.0207416	0.0158167	0.0939917	0.0539842	0.0124638	1.48247e-05	1.05547	1.03	1.08157	TSPAN19
1	223780863	TP53BP2(ENSG00000143514).Mask2.0.001	-0.105159	0.267862	0.154125	0.15825	0.239319	0.000685016	0.0640229	-0.013246	-0.0218587	-0.0184372	0.00895584	0.00605753	0.00954174	-0.0190234	0.00444037	1.83408e-05	0.981156	0.972654	0.989733	TP53BP2
3	10285844	GHRL(ENSG00000157017).Mask3.0.01	0.0584268	0.146531	0.158989	0.161095	0.0370435	0.00378476	0.0990428	-0.0128269	-0.0114334	-0.010466	0.00561018	0.00373293	0.00568258	-0.0115156	0.00272621	2.39954e-05	0.98855	0.983282	0.993847	GHRL
17	76738359	MFSD11(ENSG00000092931).Mask3.0.01	-0.0375108	0.158999	0.0556577	0.0896447	0.190575	0.00129405	0.034134	0.0110269	0.0147509	0.0147384	0.00718687	0.00447761	0.00668099	0.0139389	0.00330262	2.43712e-05	1.01404	1.00749	1.02062	MFSD11
20	63659405	RTEL1(ENSG00000258366).Mask2.0.05	-0.100086	0.0630242	2.52193	0.949725	0.0020591		0.0102217	-0.00829927		-0.00820359	0.00272286		0.00294384	-0.00834744	0.00199791	2.93968e-05	0.991687	0.987812	0.995578	RTEL1
7	124823973	POT1(ENSG00000128513).Mask3.0.001	0.229225	0.300838	0.580573	0.35058	0.0103714	0.0476437	0.00553445	0.0351199	0.0184431	0.046374	0.0126276	0.00908182	0.0167164	0.0278525	0.00674426	3.63069e-05	1.02824	1.01474	1.04193	POT1
2	187466970	TFPI(ENSG00000003436).Mask2.0.01	-0.423429	0.262096	2.60999	0.973908	0.814216	5.47317e-05	0.0175416	-0.00022219	0.0261198	0.0372963	0.0113125	0.00639242	0.0154205	0.0215895	0.00523381	3.70731e-05	1.02182	1.0114	1.03236	TFPI
7	41689668	INHBA(ENSG00000122641).Mask3.0.01	0.163387	0.251859	0.420845	0.286916	0.351405	0.000761581	0.0208062	-0.00840875	-0.0130862	-0.018257	0.00698831	0.00400469	0.00760153	-0.0129956	0.00315988	3.91062e-05	0.987088	0.980994	0.993221	INHBA
19	55642150	ZNF580(ENSG00000213015).Mask2.0.01	-0.0469766	0.28644	0.0268966	0.0606156	0.000103454	0.511966	0.168647	0.0452629	0.0329438	0.0234581	0.0116062	0.050236	0.014662	0.036657	0.00895006	4.20852e-05	1.03734	1.0193	1.05569	ZNF580
19	11325407	RAB3D(ENSG00000105514).Mask2.0.001	-0.368732	0.471281	0.612158	0.362534	0.000112898	0.0950115	0.300895	0.0658937	0.0447276	-0.082905	0.0164789	0.0267905	0.0801388	0.0554627	0.0138198	5.9879e-05	1.05703	1.02878	1.08605	RAB3D
16	1510945	IFT140(ENSG00000187535).Mask3.0.01	0.0315204	0.0968885	0.105838	0.127882	0.0690919	0.00163361	0.321388	0.00609929	0.00695213	0.00593762	0.00352144	0.00207642	0.00466479	0.00663767	0.00166983	7.03593e-05	1.00666	1.00337	1.00996	IFT140
5	23508947	PRDM9(ENSG00000164256).Mask2.0.01	-0.206452	0.138277	2.22914	0.868286	0.0283706	0.00694602	0.328856	-0.0138199	-0.0109105	-0.0120371	0.00570714	0.00375556	0.0104471	-0.011902	0.00300398	7.43018e-05	0.988169	0.982368	0.994004	PRDM9
5	150711160	DCTN4(ENSG00000132912).Mask2.0.05	0.0119693	0.123801	0.00934741	0.0348082	0.2491	3.27091e-05	0.121611	0.00843154	0.0136002	0.00957192	0.00607225	0.00393017	0.00617802	0.0115192	0.00290955	7.52346e-05	1.01159	1.00583	1.01737	DCTN4
7	55953201	MRPS17(ENSG00000239789).Mask2.0.05	0.182389	0.155616	1.37369	0.617662	0.381316	0.00128067	0.0076237	-0.00733195	-0.0127821	-0.015728	0.00689344	0.00423063	0.00629253	-0.012309	0.00312788	8.31058e-05	0.987766	0.981729	0.993841	MRPS17
12	26195686	SSPN(ENSG00000123096).Mask3.0.01	0.3261	0.176887	3.39867	1.18543	0.00444681	0.0190606	0.125064	-0.019598	-0.0101347	-0.014774	0.00677021	0.00416352	0.00885565	-0.0128964	0.00329176	8.93659e-05	0.987186	0.980838	0.993576	SSPN
2	166405589	SCN7A(ENSG00000136546).Mask2.0.01	-0.0372586	0.122364	0.0927136	0.118755	0.478144	0.0362173	0.000212489	-0.00401395	-0.00504776	-0.0166626	0.00382911	0.00215145	0.00428783	-0.00671111	0.00171827	9.39384e-05	0.993311	0.989972	0.996662	SCN7A
