# Supplementary material for: Boosting the Power of Rare Variant Association Studies by Imputation Using Large-scale Sequencing Population
Source: Genomics Proteomics Bioinformatics. 2025 Sep 17;23(5):qzaf084. doi: 10.1093/gpbjnl/qzaf084 (PMC13005946; doi:10.1093/gpbjnl/qzaf084)
Supplement: qzaf084_Supplementary_Data [file qzaf084_supplementary_data.zip › Table S24.xlsx]

## Sheet: Sheet1
Table S24 Gene-based tests of WGS and SNP-array data in epithelial ovarian cancer
CHROM	GENPOS	ID	BETA_ukb	SE_ukb	CHISQ_ukb	LOG10P_ukb	p_foci	p_onco	p_CIMBA	BETA_foci	BETA_onco	BETA_CIMBA	SE_foci	SE_onco	SE_CIMBA	BETA_meta	SE_meta	P_meta	OR_meta	CL_meta	CU_meta	Gene
17	43045684	BRCA1(ENSG00000012048).Mask2.0.01	0.506305	0.249291	4.12488	1.3741	1.0594e-10	1.11999e-06	0.395942	0.0215797	0.0116093	0.00330375	0.00406385	0.00251341	0.00709152	0.0134796	0.00204658	4.50663e-11	1.01357	1.00951	1.01764	BRCA1
13	32316466	BRCA2(ENSG00000139618).Mask1.0.001					3.08928e-11	0.937468	0.236333	0.115014	-0.00210705	-0.0488879	0.0173155	0.0268577	0.0412834	0.0663102	0.0137253	1.35679e-06	1.06856	1.0402	1.09769	BRCA2
7	143052342	OR6V1(ENSG00000225781).Mask1.0.001	-0.978536	1.38309	0.500559	0.319434	0.170705	0.000371874	0.0142302	0.0282818	0.0531594	0.0571612	0.0206445	0.0143842	0.0223921	0.0476082	0.0104403	5.11434e-06	1.04876	1.02752	1.07044	OR6V1
15	56429101	MNS1(ENSG00000138587).Mask3.0.001	-0.707051	0.566447	1.55805	0.673766	0.00358135	0.00277547	0.157061	-0.0356461	-0.0174737	-0.026606	0.0119592	0.00547956	0.0162067	-0.0211914	0.00476152	8.56452e-06	0.979032	0.969937	0.988211	MNS1
10	73646722	SYNPO2L(ENSG00000166317).Mask2.0.01	0.398258	0.378388	1.10778	0.533779	0.0547844	2.1897e-05	0.233762	0.0123446	0.0166693	0.0144879	0.00753216	0.00439009	0.01069	0.0154855	0.00357439	1.47519e-05	1.01561	1.00852	1.02275	SYNPO2L
17	45112624	PLCD3(ENSG00000161714).Mask3.0.01	-0.235877	0.241175	0.956555	0.484051	0.000735404	0.0867444	0.010366	-0.0187172	-0.00774758	-0.0466787	0.00535224	0.00397284	0.0169873	-0.0128756	0.00313499	4.00745e-05	0.987207	0.98116	0.993292	PLCD3
10	103882690	OBFC1(ENSG00000107960).Mask2.0.001	-0.233878	0.628243	0.138588	0.148932		6.52068e-05	0.476402		0.0389074	0.0199492		0.00952304	0.0217104	0.0357964	0.00872011	4.04246e-05	1.03644	1.01888	1.05431	OBFC1
12	71125334	TSPAN8(ENSG00000127324).Mask3.0.01	1.20545	0.668476	3.25182	1.14664	0.0837862	6.45564e-05	0.267058	0.0153176	0.019838	0.0022347	0.00804901	0.00504086	0.0100736	0.0161164	0.00393304	4.17304e-05	1.01625	1.00844	1.02411	TSPAN8
11	32602812	CCDC73(ENSG00000186714).Mask1.0.001	0.0992087	1.0584	0.00878619	0.0337081	0.0378916	0.000209805	0.505656	0.053931	0.0611302	-0.0434969	0.025978	0.0160845	0.0653484	0.0548362	0.0133844	4.18478e-05	1.05637	1.02902	1.08445	CCDC73
7	92200740	KRIT1(ENSG00000001631).Mask2.0.01	0.322209	0.388611	0.687454	0.390372	0.110027	0.00713158	0.0149398	0.0160535	0.0162744	0.0379626	0.00879552	0.00571551	0.0146178	0.0183619	0.00455371	5.52355e-05	1.01853	1.00948	1.02766	KRIT1
8	38275646	WHSC1L1(ENSG00000147548).Mask2.0.01	0.425735	0.258102	2.72081	1.00415	0.213186	0.000129191	0.763195	-0.0186766	-0.0134939	-0.00871364	0.0150031	0.00350927	0.0289213	-0.0136173	0.00339314	5.99055e-05	0.986475	0.979936	0.993057	WHSC1L1
9	35074112	FANCG(ENSG00000221829).Mask3.0.001	0.132006	0.439566	0.0901859	0.11694	0.010507	0.0109831	0.0892481	-0.028791	-0.0225451	-0.0376516	0.0112523	0.00851571	0.0221561	-0.025887	0.00649157	6.66935e-05	0.974445	0.962125	0.986923	FANCG
9	89013459	SHC3(ENSG00000148082).Mask2.0.05	-0.222808	0.194192	1.31643	0.599922	0.0697798	0.00253946	0.205385	-0.0116373	-0.00871814	-0.0111443	0.00600804	0.0027982	0.00740028	-0.00947143	0.00239935	7.89731e-05	0.990573	0.985926	0.995243	SHC3
20	63659405	RTEL1(ENSG00000258366).Mask2.0.05	-0.00864424	0.0970183	0.00793864	0.0319828	0.00139327	0.00145475	0.621115	-0.00841076	-0.00482672	0.00299723	0.00265667	0.00144579	0.00370389	-0.00473713	0.00120118	8.02214e-05	0.995274	0.992934	0.99762	RTEL1
10	22208893	EBLN1(ENSG00000223601).Mask2.0.001	0.36481	0.482203	0.572367	0.347444	0.00194991	0.0273631	0.252623	0.0340038	0.0207315	0.0352199	0.0115706	0.0085589	0.0261894	0.0261224	0.00665444	8.65307e-05	1.02647	1.01317	1.03994	EBLN1
