# Supplementary material for: Boosting the Power of Rare Variant Association Studies by Imputation Using Large-scale Sequencing Population
Source: Genomics Proteomics Bioinformatics. 2025 Sep 17;23(5):qzaf084. doi: 10.1093/gpbjnl/qzaf084 (PMC13005946; doi:10.1093/gpbjnl/qzaf084)
Supplement: qzaf084_Supplementary_Data [file qzaf084_supplementary_data.zip › Table S25.xlsx]

## Sheet: Sheet1
Table S25 Demographic and clinical characteristics of participants of lung cancer SNP-array GWAS
	PLCO		ILCCO-OncoArray		TRICL
	Incident LC	Non-LC	LC Cases	Controls	LC Cases	Controls
Sample sizea	2455	96196	15827	12783	4886	5259
Age (years)b	63.92 ± 5.01	62.27 ± 5.28	63.45 ± 10.56	62.15 ± 10.92	60.78 ± 10.08	58.39 ± 9.39
Gender (male), n (%)	1,493 (60.8)	46,140 (48.0)	9,836 (62.1)	7,671 (60.0)	2,657 (54.4)	2,816 (53.5)
Histology, n (%)
LUAD	776 (31.6)	-	6,622 (41.8)	-	1,786 (36.6)	-
LUSC	371 (15.1)	-	3,944 (24.9)	-	955 (19.5)	-
SCC	252 (10.3)	-	1,616 (10.2)	-	463 (9.5)	-
Other	431 (17.6)	-	3,645 (23.1)	-	1,682 (34.4)	-
Unknown	625 (25.4)	-	0	-	0	-
aAll the participants are European ancestry.
bAge of lung cancer cases is the age at cancer diagnosis (ILCCO-OncoArray and TRICL) or age at enrollment (PLCO), whereas the age of controls is the age at participant enrollment and blood collection. Age is expressed as the mean ± standard deviation (SD).
Abbreviations: LC, lung cancer; LUAD, lung adenocarcinoma; LUSC, lung squamous cell carcinoma; SCC, small-cell lung cancer.
PLCO data is available from: https://www.ncbi.nlm.nih.gov/projects/gap/cgi-bin/study.cgi?study_id=phs001286.v2.p2.
ILCCO-Oncoarray data is available from: https://www.ncbi.nlm.nih.gov/projects/gap/cgi-bin/study.cgi?study_id=phs001273.v3.p2.
TRICL data is available from: https://www.ncbi.nlm.nih.gov/projects/gap/cgi-bin/study.cgi?study_id=phs001681.v1.p1.
