# Supplementary material for: Boosting the Power of Rare Variant Association Studies by Imputation Using Large-scale Sequencing Population
Source: Genomics Proteomics Bioinformatics. 2025 Sep 17;23(5):qzaf084. doi: 10.1093/gpbjnl/qzaf084 (PMC13005946; doi:10.1093/gpbjnl/qzaf084)
Supplement: qzaf084_Supplementary_Data [file qzaf084_supplementary_data.zip › Table S26.xlsx]

## Sheet: Sheet1
Table S26 Demographic and clinical characteristics of participants of ovarian cancer SNP-array GWAS
	FOCI-OncoArray		FOCI-Exome chip		CIMBA
	EOC Cases	Controls	EOC Cases	Controls	Incident EOC	Non-EOC
Sample sizeb	17514	20356	4913	5478	1395	10121
Age (years)a	57.27 ± 11.96	56.89 ± 12.1	58.36 ± 10.87	57.86 ± 11.6	52.44 ± 10.01	43.54 ± 12.36
Histology, n (%)
Serous	8,757 (50)	-	3,607 (73.4)	-	-	-
Endometrioid	1,964 (11.2)	-	876 (17.8)	-	-	-
Clear cell	1,012 (5.8)	-	124 (2.5)	-	-	-
Mucinous	976 (5.6)	-	73 (1.5)	-	-	-
Unknown	4,805 (27.4)	-	233 (4.7)	-	-	-
aAge is described as mean ± standard deviation (SD).
bAll the participants are European ancestry.
Abbreviation: EOC, epithelial ovarian cancer; FOCI, The Follow-up of Ovarian Cancer Genetic Association and Interaction Studies; CIMBA, Consortium of Investigators of Modifiers of BRCA1/2.
FOCI-Exome Chip data is available from: https://www.ncbi.nlm.nih.gov/projects/gap/cgi-bin/study.cgi?study_id=phs001131.v1.p1
FOCI-OncoArray Chip: data is available from: https://www.ncbi.nlm.nih.gov/projects/gap/cgi-bin/study.cgi?study_id=phs001882.v1.p1&phv=435464&phd=&pha=&pht=10492&phvf=&phdf=&phaf=&phtf=&dssp=1&consent=&temp=1
CIMBA: data is available from: https://www.ncbi.nlm.nih.gov/projects/gap/cgi-bin/study.cgi?study_id=phs001321.v1.p1
