# Supplementary material for: Boosting the Power of Rare Variant Association Studies by Imputation Using Large-scale Sequencing Population
Source: Genomics Proteomics Bioinformatics. 2025 Sep 17;23(5):qzaf084. doi: 10.1093/gpbjnl/qzaf084 (PMC13005946; doi:10.1093/gpbjnl/qzaf084)
Supplement: qzaf084_Supplementary_Data [file qzaf084_supplementary_data.zip › Table S3.xlsx]

## Sheet: Sheet1
Table S3 The variant coverage of different imputed datasets
MAC interval	TOPMed-imputed(%)	HRC+UK10K-imputed (%)
(0,5]	15.12	3.41
(5,10]	47.16	11.87
(10,20]	65.57	20.48
(20,50]	80.07	37.17
>50	80.66	69.56
