# Supplementary material for: Boosting the Power of Rare Variant Association Studies by Imputation Using Large-scale Sequencing Population
Source: Genomics Proteomics Bioinformatics. 2025 Sep 17;23(5):qzaf084. doi: 10.1093/gpbjnl/qzaf084 (PMC13005946; doi:10.1093/gpbjnl/qzaf084)
Supplement: qzaf084_Supplementary_Data [file qzaf084_supplementary_data.zip › Table S4.xlsx]

## Sheet: Sheet1
Table S4 Overview of the composition of different ethnic groups in different datasets
	Dataset
Ethnicity	(n = 488,377) UKB SNP-array data (%)	(n = 150,119) WGS data (%)
White	459,485 (94.08)	141,081 (94.05)
Asian	9,835(2.01)	3,127 (2.08)
African	8,031(1.64)	2,313 (1.54)
