# Supplementary material for: Boosting the Power of Rare Variant Association Studies by Imputation Using Large-scale Sequencing Population
Source: Genomics Proteomics Bioinformatics. 2025 Sep 17;23(5):qzaf084. doi: 10.1093/gpbjnl/qzaf084 (PMC13005946; doi:10.1093/gpbjnl/qzaf084)
Supplement: qzaf084_Supplementary_Data [file qzaf084_supplementary_data.zip › Table S5.xlsx]

## Sheet: Sheet1
Table S5 The measures of correlation analyses in different ethnic groups
		Cramer's V			Pearson's r2
Ethnicity	MAC interval	TOPMed-imputed	HRC+UK10K-imputed	Difference	TOPMed-imputed	HRC+UK10K-imputed	Difference
White
	(0,5]	0.68	0.35	0.33	0.615625	0.302526	0.313099
	(5,10]	0.73	0.42	0.31	0.631198	0.320926	0.310273
	(10,20]	0.76	0.47	0.29	0.660704	0.362316	0.298387
	(20,50]	0.82	0.53	0.29	0.727752	0.412357	0.315396
	>50	0.9	0.7	0.2	0.858626	0.584592	0.274034
	Average	0.778	0.494	0.284	0.698781	0.396543	0.302238
Asian
	(0,5]	0.81	0.56	0.25	0.743131	0.478349	0.264782
	(5,10]	0.72	0.53	0.19	0.579704	0.385436	0.194269
	(10,20]	0.72	0.58	0.14	0.575358	0.415537	0.159821
	(20,50]	0.75	0.64	0.11	0.612028	0.476501	0.135527
	>50	0.94	0.89	0.05	0.895415	0.829546	0.0658699
	Average	0.788	0.64	0.148	0.681127	0.517074	0.164054
African
	(0,5]	0.86	0.69	0.17	0.810911	0.618954	0.191958
	(5,10]	0.79	0.67	0.12	0.687684	0.551913	0.135772
	(10,20]	0.8	0.69	0.11	0.711072	0.594999	0.116073
	(20,50]	0.87	0.79	0.08	0.811912	0.724461	0.0874515
	>50	0.97	0.93	0.04	0.955379	0.902555	0.0528238
	Average	0.858	0.754	0.104	0.795392	0.678576	0.116816
