# Supplementary material for: Boosting the Power of Rare Variant Association Studies by Imputation Using Large-scale Sequencing Population
Source: Genomics Proteomics Bioinformatics. 2025 Sep 17;23(5):qzaf084. doi: 10.1093/gpbjnl/qzaf084 (PMC13005946; doi:10.1093/gpbjnl/qzaf084)
Supplement: qzaf084_Supplementary_Data [file qzaf084_supplementary_data.zip › Table S6.xlsx]

## Sheet: Sheet1
Table S6 The average Cramer's v of two imputed datasets and its difference in three ethnic groups
		Average Cramer's V
Ethnicity	IFO/RSQ interval	TOPMed-imputed	HRC+UK10K-imputed	Difference
White
	(0.3,0.4]	0.59	0.36	0.23
	(0.4,0.5]	0.61	0.41	0.2
	(0.5,0.6]	0.66	0.47	0.19
	(0.6,0.7]	0.72	0.56	0.16
	(0.7,0.8]	0.79	0.67	0.12
	(0.8,0.9]	0.87	0.78	0.09
	(0.9,1]	0.91	0.83	0.08
Asian
	(0.3,0.4]	0.55	0.42	0.13
	(0.4,0.5]	0.5	0.44	0.06
	(0.5,0.6]	0.51	0.46	0.05
	(0.6,0.7]	0.55	0.51	0.04
	(0.7,0.8]	0.63	0.58	0.05
	(0.8,0.9]	0.72	0.66	0.06
	(0.9,1]	0.87	0.84	0.03
African
	(0.3,0.4]	0.63	0.38	0.25
	(0.4,0.5]	0.55	0.4	0.15
	(0.5,0.6]	0.52	0.42	0.1
	(0.6,0.7]	0.55	0.48	0.07
	(0.7,0.8]	0.62	0.57	0.05
	(0.8,0.9]	0.73	0.67	0.06
	(0.9,1]	0.89	0.87	0.02
