# Supplementary material for: Boosting the Power of Rare Variant Association Studies by Imputation Using Large-scale Sequencing Population
Source: Genomics Proteomics Bioinformatics. 2025 Sep 17;23(5):qzaf084. doi: 10.1093/gpbjnl/qzaf084 (PMC13005946; doi:10.1093/gpbjnl/qzaf084)
Supplement: qzaf084_Supplementary_Data [file qzaf084_supplementary_data.zip › Table S7.xlsx]

## Sheet: Sheet1
Table S7 (White) The number of significant rare variants with P < 5×10-8 in single-variant tests for 30 biochemistry markers
	Dataset
Traits	HRC+UK10K-imputed (n = 150,119)	TOPMed-imputed (n =150,119)	WGS (n = 150,119)	HRC+UK10K-imputed (n = 488,377)	TOPMed-imputed (n = 488,377)
Alanine aminotransferase	272	265	644	656	826
Albumin	75	76	130	371	392
Alkaline phosphatase	681	981	3533	2850	3663
Apolipoprotein A	309	333	522	1797	1601
Apolipoprotein B	286	301	402	1715	1875
Aspartate aminotransferase	123	225	1256	556	718
C-reactive protein	901	1019	4986	2517	2286
Calcium	46	43	82	325	361
Cholesterol	144	166	274	823	900
Creatinine	366	1621	11472	769	1193
Cystatin C	1092	2694	11824	2708	3039
Direct bilirubin	767	150	1675	2499	2659
Gamma glutamyltransferase	349	569	3242	1506	1454
Glucose	30	39	89	148	219
Glycated haemoglobin (HbA1c)	275	379	440	1454	1466
HDL cholesterol	583	711	2541	2361	1963
IGF-1	93	125	313	907	1033
LDL direct	169	214	297	923	1079
Lipoprotein A	2592	3055	5177	6219	8555
Oestradiol	2	1	86	1	1
Phosphate	49	66	187	323	379
Rheumatoid factor	0	1	1	1	0
SHBG	675	1278	4375	1626	1718
Testosterone	684	2249	5698	331	432
Total bilirubin	1278	506	4082	3935	4421
Total protein	70	84	123	551	573
Triglycerides	339	494	1889	1513	1598
Urate	1112	2016	8813	3934	5811
Urea	4	12	54	98	258
Vitamin D	142	145	162	1162	1142
Average	450.267	660.6	2478.97	1485.97	1720.5
