# Supplementary material for: Boosting the Power of Rare Variant Association Studies by Imputation Using Large-scale Sequencing Population
Source: Genomics Proteomics Bioinformatics. 2025 Sep 17;23(5):qzaf084. doi: 10.1093/gpbjnl/qzaf084 (PMC13005946; doi:10.1093/gpbjnl/qzaf084)
Supplement: qzaf084_Supplementary_Data [file qzaf084_supplementary_data.zip › Table S8.xlsx]

## Sheet: Sheet1
Table S8 (White) The number of significant genes with P < 2.5×10-6 in gene-based tests for 30 biochemistry markers						(White) The name of significant genes with P<2.5x10-6 in gene-based tests for 30 biochemistry markers
	Dataset						Dataset
Traits	HRC+UK10K-imputed (n = 150,119)	TOPMed-imputed (n = 150,119)	WGS (n = 150,119)	HRC+UK10K-imputed (n = 488,377)	TOPMed-imputed (n = 488,377)	Traits	HRC+UK10K-imputed (n = 150,119)	TOPMed-imputed (n = 150,119)	WGS (150k)	HRC+UK10K-imputed (n = 488,377)	TOPMed-imputed (n = 488,377)
Alanine aminotransferase	2	5	2	11	13	Alanine aminotransferase	GPT,LRRC24	ANGPTL6,ANO5,GPT,LRRC24,SLC30A10	ANO5,GPT	ABCC2,ARHGAP39,CKAP5,FAM83H,GPT,LRRC24,MAPK15,SCRT1,SLC30A10,SLC39A4,TMEM249	ABCC2,ANO5,ARHGAP39,DXO,EPPK1,GPT,LRRC24,MAPK15,MITF,SCRT1,SLC30A10,SLC39A4,TMEM249
Albumin	3	1	6	8	10	Albumin	HGFAC,SNX8,TNFRSF13B	TNFRSF13B	ABCA6,ABTB1,ALB,FCGRT,SNX8,TNFRSF13B	GCKR,HGFAC,IRF3,SCAF1,SH2B3,SNX8,TNFRSF13B,TRIM40	ALB,GCKR,GRAMD1A,HPN,IQGAP2,IRF3,NRBP2,SCAF1,SNX8,TNFRSF13B
Alkaline phosphatase	10	14	17	35	47	Alkaline phosphatase	ALDH5A1,ALPL,C6orf62,ECE1,GPLD1,HSPG2,RAP1GAP,SLC2A6,TDP2,ZNF800	ADH1B,ALDH5A1,ALPL,ASGR1,BAG5,DDOST,ECE1,GPLD1,HSPG2,NBPF3,SH2D5,SLC2A6,TDP2,ZNF800	ABCB11,ADH1B,ALDH5A1,ALPL,APOB,ASGR1,CYP2A6,ECE1,GPLD1,HSPG2,NBPF3,NR1H4,PPARA,RAP1GAP,SLC2A6,TDP2,ZNF800	ADAMTS13,AKAP11,ALDH5A1,ALPL,C6orf62,CES5A,DBP,DDOST,ECE1,FAM65B,G6PC2,GBGT1,GPLD1,HSPG2,LRRC56,MRS2,NBPF3,NR1H4,NTN5,PLA2G2D,RAP1GAP,RPL7A,SLC2A6,SLC9A3R2,SPSB3,SULT2B1,SURF2,SURF6,TAF5,TDP2,TMEM8C,UGT2B7,VWA5B1,WBP1L,ZNF800	ABCB11,ABO,ADH1C,AHSG,AKAP11,ALDH5A1,ALPL,ASGR1,B4GALNT3,DDOST,DDX39B,ECE1,ELOVL3,FAM65B,FAM83E,FUT2,G6PC2,G6PC,GANAB,GBGT1,GPLD1,HSPG2,LRRC16A,MRS2,NBPF3,NPC1,NR1H4,PKD1,PLA2G2D,RAP1GAP,RPL7A,SH2D5,SLC2A6,SLC33A1,SPHK2,SPSB3,SULT2B1,SURF2,SURF4,SURF6,SYNJ2,TAF5,TDP2,TMEM8C,UGT2B7,VWA5B1,ZNF800
Apolipoprotein A	6	9	14	21	26	Apolipoprotein A	ABCA1,LIPC,LIPG,LPL,OR13C8,PLA2G12A	ABCA1,ANGPTL3,APOA5,CD300LG,LIPC,LIPG,OR13C8,PLA2G12A,SCARB1	ABCA1,ANGPTL3,APOA1,APOA5,CD36,CD300LG,CETP,LCAT,LIPC,LIPG,LPL,PLA2G12A,PPARG,SCARB1	ABCA1,ABCA8,APOC3,BECN1,C16orf70,CD36,CD300LG,DGAT2,LIPC,LIPG,LPL,MBD1,NCR3,OR13C8,PCSK7,PLA2G12A,SCARB1,SH2B3,SLC30A10,TRAPPC6A,ZPR1	ABCA1,ADH1B,ANGPTL3,APOA1,APOA5,APOC3,APOE,BECN1,BRI3BP,C16orf70,CD36,CD300LG,CETP,DGAT2,GIPR,LCAT,LIPC,LIPG,LPL,NEK7,NT5DC2,OR13C8,PLA2G12A,SCARB1,SLC30A10,TRAPPC6A
Apolipoprotein B	6	6	9	20	21	Apolipoprotein B	A1CF,AMIGO1,APOE,NKPD1,SLC22A3,SMARCA4	A1CF,ABCG5,AMIGO1,NKPD1,PCSK9,SLC22A3	ABCG5,AMIGO1,APOB,LDLR,NKPD1,PCSK9,PPP1R37,SLC22A3,SYPL2	A1CF,ABCG5,AMIGO1,APOB,APOE,BCAM,CIB4,ERCC2,FGB,LDLR,NKPD1,PCSK9,RORC,SLC22A3,SMARCA4,TAP2,TOMM40,TRAPPC6A,TRIM40,UGT2B7	A1CF,ABCG5,AMIGO1,APOB,APOE,CEACAM20,FGB,LDLR,NKPD1,NPC1L1,NR1H4,PCSK9,PVR,RORC,SLC22A3,SMARCA4,SYPL2,TAP2,TOMM40,UGT2B7,ZNF222
Aspartate aminotransferase	3	3	2	13	17	Aspartate aminotransferase	CWF19L1,GOT1,TRIM63	ANO5,GOT1,SLC30A10	ANO5,GOT1	ANO5,BBS5,CKAP5,CRBN,CWF19L1,GOT1,RNF149,RP11-724O16.1,RPTOR,SLC30A10,STAM,TAP2,VAC14	ALDH1L1,ANO5,ATP6V1G1,BBS5,C6orf10,CKM,CRBN,CWF19L1,GOT1,KLHL41,NOTCH4,NOX4,RNF149,RP11-724O16.1,RPTOR,SLC30A10,TMEM236
C-reactive protein	4	6	8	36	35	C-reactive protein	APCS,CRP,FCER1A,P2RX7	APCS,APOE,CHRNB2,CRP,P2RX7,PVR	APCS,APOE,CHRNB2,CRP,GCKR,NECTIN2,P2RX7,SASH1	APCS,BCAM,BICDL1,C6orf10,CCDC121,CFB,CHRNB2,CRP,DDX39B,DUSP23,EXOC3L2,FCER1A,GATAD2B,GCKR,HLA-DQB1,KCNJ9,LY6G6F,MPO,NECTIN2,NR1H4,NUBP2,OR10J1,P2RX7,PPP1R37,PVR,RORC,RPLP0,SHE,SNX17,SPSB3,TOMM40,TRAPPC6A,TREM2,UNC119B,XXbac-BPG32J3.19,XXbac-BPG116M5.17	AGBL5,APCS,APOE,BICDL1,C6orf10,CAMKK2,CCDC121,CFB,CHRNB2,CPNE5,CRP,DUSP23,FCER1A,G6PC,GCKR,IFRD2,LY6G6F,MPO,NECTIN2,NEK7,NR1H4,NUBP2,P2RX7,PPP1R37,PSMB9,PXN,RORC,SHE,SLC30A3,SPSB3,TOMM40,TRAPPC6A,TREM2,UNC119B,XXbac-BPG116M5.17
Calcium	1	1	4	7	10	Calcium	CASR	CASR	ALB,CASR,CNNM4,RAB38	A1CF,CASR,DTX3L,HGFAC,ILDR1,RAB38,SCAF1	A1CF,CASR,CYP24A1,DTX3L,G6PC,GOLGB1,ILDR1,RAB38,RNF217,SMURF2
Cholesterol	5	7	11	21	25	Cholesterol	LDLR,LIPG,NKPD1,SLC22A3,SMARCA4	ABCG5,ANGPTL3,FGB,LIPG,NKPD1,PCSK9,SLC22A3	ABCA1,ABCG5,ANGPTL3,APOB,FGB,LDLR,LIPG,NKPD1,PCSK9,SLC22A3,SYPL2	A1CF,ABCA1,ABCG5,AMIGO1,APOB,APOE,BCAM,FGB,LDLR,LIPC,LIPG,NKPD1,OR13C8,SCARB1,SH2B3,SLC22A3,SMARCA4,TAP2,TM6SF2,TOMM40,UGT2B7	A1CF,ABCA1,ABCG5,AMIGO1,ANGPTL3,APOB,APOE,FGB,LDLR,LIPC,LIPG,NKPD1,NPC1L1,NR1H4,OR13C8,PCSK9,SCARB1,SLC22A3,SMARCA4,SNX8,SYPL2,TAP2,TM6SF2,UGT2B7,VARS
Creatinine	1	4	8	24	33	Creatinine	SLC47A1	PKHD1,PTPRZ1,SLC6A19,SLC47A1	APOB,LRP2,PKHD1,SLC6A19,SLC22A2,SLC22A7,SLC25A45,SLC47A1	ALDH1L1,ARG1,ATP6V1G1,CLPX,CNTD2,CYP1A2,CYR61,FAM47E,FAM47E-STBD1,FNIP1,LRP2,MITF,PHC3,PKHD1,RPL3L,SLC5A3,SLC6A19,SLC7A9,SLC22A1,SLC22A3,SLC22A7,SLC25A45,SLC34A3,SLC47A1	ACSM2B,ALDH1L1,ARG1,ATP6V1G1,CGNL1,CKM,CLPX,CYP1A2,CYR61,FAM47E,FNIP1,G6PC,LGALS9B,LRP2,MAPK7,MITF,PKHD1,RPL3L,SEC24C,SHB,SLC5A3,SLC6A19,SLC7A9,SLC22A1,SLC22A2,SLC22A3,SLC22A7,SLC25A45,SLC34A1,SLC34A3,SLC47A1,TBX2,WIPF2
Cystatin C	6	7	12	24	27	Cystatin C	BRAP,CST4,FOXR1,MITF,SH2B3,TFCP2L1	CST3,CST4,FBXL12,LRP2,PKHD1,TFCP2L1,THBD	CLDN10,CST3,CST9,LRP2,PKD1,PKHD1,RNF25,SH2B3,SLC6A19,SLC7A9,SLC34A3,TFCP2L1	ARHGEF16,BRAP,CST4,CST9,CUX2,CYP24A1,FAM47E,HECTD4,LRP2,MITF,NAPB,NINL,NUBP2,PKHD1,SEC24C,SH2B3,SLC5A3,SLC6A19,SLC7A9,SLC22A11,SLC34A3,SPSB3,TFCP2L1,THBD	ARHGEF16,BRAP,C6orf10,CGNL1,CLDN10,CST3,CST4,CST9,CUX2,CYP24A1,EPS8,GGTLC1,HECTD4,LRP2,MITF,NFAT5,PKHD1,SEC24C,SH2B3,SLC5A3,SLC6A19,SLC7A9,SLC34A3,SPSB3,TFCP2L1,THBD,TRAPPC2L
Direct bilirubin	10	11	10	19	21	Direct bilirubin	RP11-545J16.1,SAG,SLCO1B1,SLCO1B3,UGT1A1,UGT1A4,UGT1A5,UGT1A7,UGT1A8,UGT1A10	MROH2A,RP11-545J16.1,SLCO1B1,SLCO1B3,TNXB,UGT1A1,UGT1A4,UGT1A5,UGT1A7,UGT1A9,UGT1A10	APOB,DGKD,MROH2A,SLCO1B1,SLCO1B3,UGT1A1,UGT1A5,UGT1A6,UGT1A7,UGT1A10	ARMC9,DGKD,MROH2A,NEU2,RP11-545J16.1,SAG,SLCO1B1,SLCO1B3,SLCO1C1,TRPM8,UGT1A1,UGT1A4,UGT1A5,UGT1A6,UGT1A7,UGT1A8,UGT1A9,UGT1A10,USP40	ABCC2,ABCC3,ATG16L1,DGKD,MROH2A,NEU2,RP11-545J16.1,SAG,SLCO1B1,SLCO1B3,SLCO1B7,TRPM8,UGT1A1,UGT1A3,UGT1A4,UGT1A5,UGT1A6,UGT1A7,UGT1A8,UGT1A9,UGT1A10
Gamma glutamyltransferase	6	8	9	22	25	Gamma glutamyltransferase	A1CF,CABIN1,GGT1,RORC,SPECC1L,UPB1	A1CF,EXOC3L4,GGT1,LRRC75B,RORC,SPECC1L,SYNJ2,UPB1	A1CF,EXOC3L4,G6PC,GGT1,LRRC75B,RORC,SIGLEC1,SYNJ2,UPB1	A1CF,ASAP3,BRD2,CABIN1,CDC42BPB,CKAP5,EPHA2,EXOC3L4,GCKR,GGT1,HGFAC,MICB,MSI1,OR11A1,P2RX7,RHOD,RORC,SIGLEC1,SNRPD3,SPECC1L,TENM4,UPB1	A1CF,C2orf16,CABIN1,CDC42BPB,EPHA2,EXOC3L4,G6PC,GCKR,GGT1,IFRD2,LRRC75B,MICB,PMM2,POLR3A,PXN,RHOD,RORC,SIGLEC1,SNRPD3,SPECC1L,SYNJ2,TRAF3,TXNDC11,UPB1,ZNF205
Glucose	1	1	2	3	4	Glucose	G6PC2	G6PC2	BTBD17,G6PC2	ANKH,G6PC2,HEPACAM2	ANKH,G6PC2,HEPACAM2,NOSTRIN
Glycated haemoglobin (HbA1c)	6	8	15	39	45	Glycated haemoglobin (HbA1c)	ANK1,ANKH,G6PC2,PABPN1L,PIEZO1,SNRNP25	ANK1,ANKH,APRT,G6PC2,PABPN1L,PIEZO1,PLA2G12A,RHAG	ANK1,ANKH,APRT,G6PC2,GCK,HBA2,PABPN1L,PFKL,PFKM,PIEZO1,PLA2G12A,RHAG,SPTA1,TFR2,TMC8	AFMID,AMOTL1,ANAPC10,ANK1,ANKH,APRT,AZGP1,CFB,DDX39B,EPB42,G6PC2,GFI1B,GIPR,GPSM3,HBM,HIST1H1C,IL27RA,LY6G6F,MFSD2B,MICB,OR2AE1,OR10R2,PABPN1L,PFKL,PIEZO1,PLA2G12A,PLEK,PPM1K,PTPRH,SNRNP25,TFR2,TMC8,TMED4,TNFRSF13B,TRIM38,TULP4,WDR6,XXbac-BPG32J3.19,XXbac-BPG116M5.17	ABCA7,AFMID,ANAPC10,ANK1,ANKH,APRT,AXL,CFB,DDX39B,EPB42,FXR2,G6PC2,GALNS,GFI1B,GIPR,GMPR,GPSM3,HBM,HIST1H1C,KIF1BP,LY6G6F,MFSD2B,MICB,NKX2-3,NOSTRIN,NUDCD3,OR2AE1,OR10R2,PABPN1L,PFKL,PFKM,PIEZO1,PLA2G12A,PLD1,PLEK,PRRC2A,PTH1R,PTPRH,RHAG,SNRNP25,TFR2,TNFRSF13B,TRIM38,XXbac-BPG32J3.19,XXbac-BPG116M5.17
HDL cholesterol	9	11	17	27	32	HDL cholesterol	ABCA1,APOC3,LIPC,LIPG,LPL,OR13C8,PLA2G12A,SCARB1,SH2B3	ABCA1,ANGPTL3,APOA1,APOA5,APOC3,CD300LG,LIPC,LIPG,LPL,PLA2G12A,SCARB1	ABCA1,ANGPTL3,APOA1,APOA5,APOB,APOC3,CD300LG,CETP,LCAT,LIPC,LIPG,LPL,PLA2G12A,PLIN1,PPARG,SCARB1,SH2B3	ABCA1,ADGRG5,APOA1,APOC3,BECN1,BRAP,C16orf70,CD300LG,CFAP65,ELMO2,KIAA0408,KMT5A,LIPC,LIPG,LPL,MOB3A,MYRF,NEURL2,NT5DC2,OR13C8,PLA2G12A,PLCB3,SCARB1,SH2B3,SLC30A10,TRAPPC6A,ZPR1	ABCA1,ADGRG5,ADH1B,ANGPTL3,APOA1,APOA5,APOC3,BECN1,BRAP,BRI3BP,C16orf70,CD36,CD300LG,CETP,GIPR,KIAA0408,KMT5A,LCAT,LIPC,LIPG,LPL,MOB3A,NEK7,NEURL2,NT5DC2,OR13C8,PLA2G12A,PLIN1,SCARB1,SH2B3,SLC30A10,STAB1
IGF-1	7	6	6	19	26	IGF-1	ABHD14A-ACY1,ACY1,HGFAC,IGFALS,IGFBP3,NUBP2,SPSB3	ACY1,CRAMP1,GH1,IGFALS,NUBP2,SPSB3	ABHD14A-ACY1,GH1,GHRHR,IGFALS,KDM5B,SPSB3	ABHD14A-ACY1,ACY1,ARHGAP1,GCKR,HGFAC,IGFALS,IGFBP3,MAS1L,MC3R,MSR1,NUBP2,PDE11A,PHC3,RORC,SIX6,SPSB3,SSTR5,TELO2,ZDHHC4	ABHD14A-ACY1,ACY1,ADH1C,ARHGAP1,CCDC121,CRAMP1,FGB,GCKR,GH1,IGF1R,IGFALS,IGFBP3,LILRB5,MAS1L,MC3R,MSR1,MYH9,NUBP2,PDE11A,PPARA,SIX6,SPSB3,SSTR5,STC1,XBP1,ZDHHC4
LDL direct	4	6	8	15	22	LDL direct	LDLR,NKPD1,SLC22A3,SMARCA4	ABCG5,ANGPTL3,LDLR,NKPD1,PCSK9,SLC22A3	ABCG5,ANGPTL3,APOB,FGB,LDLR,NKPD1,PCSK9,SLC22A3	A1CF,ABCG5,AMIGO1,APOB,APOE,BCAM,ERCC2,FGB,LDLR,NKPD1,SLC22A3,SMARCA4,TAP2,TOMM40,UGT2B7	A1CF,ABCG5,AMIGO1,ANGPTL3,APOB,APOE,CEACAM20,DNM2,FGB,LDLR,NKPD1,NPC1L1,NR1H4,PCSK9,SLC22A3,SMARCA4,SNX8,SYPL2,TAP2,TM6SF2,TOMM40,UGT2B7
Lipoprotein A	8	5	4	13	12	Lipoprotein A	ACAT2,AGPAT4,IGF2R,LPA,MAP3K4,PLG,PNLDC1,SLC22A3	AGPAT4,LPA,MAP3K4,PLG,SLC22A3	AGPAT4,LPA,PLG,SLC22A3	ACAT2,AGPAT4,FNDC1,IGF2R,LPA,MAP3K4,PLA2G12A,PLG,PNLDC1,SLC22A1,SLC22A2,SLC22A3,TAGAP	AGPAT4,IGF2R,LPA,MAP3K4,NKPD1,PLA2G12A,PLG,SLC22A1,SLC22A2,SLC22A3,TCP1,WTAP
Oestradiol	0	0	0	0	0	Oestradiol	-	-	-	-	-
Phosphate	1	4	6	14	19	Phosphate	HLA-DPA1	ALPL,HLA-DPA1,MXD3,SLC34A3	ALPL,HLA-DPA1,MXD3,SLC34A1,SLC34A3,SPP2	ADGRD1,ALPL,ANKH,CASR,CTAGE9,FGF6,GALNT5,HLA-DPA1,NBPF3,RAB38,RAD51AP1,RAP1GAP,SLC34A3,SPP2	ADGRD1,ALPL,ANKH,BRAP,CASR,CTAGE9,ENPP1,FGF6,GALNT5,HLA-DPA1,ITPR3,MXD3,NBPF3,PLA2G12A,RAB38,RAD51AP1,RAP1GAP,SLC34A3,SPP2
Rheumatoid factor	0	0	0	1	0	Rheumatoid factor	-	-	-	KAT2A	-
SHBG	8	5	7	29	39	SHBG	C17orf74,FXR2,HGFAC,NR1H4,PLA2G12A,SHBG,STBD1,TMEM256	FXR2,NR1H4,PLA2G12A,SHBG,TMEM256	FXR2,GCKR,NLGN2,NR1H4,PLA2G12A,SHBG,TMEM256	AFF1,ALOX12B,ANKH,C17orf74,CLDN7,DDB2,DVL2,EIF5A,FXR2,GCKR,GRAMD1A,HGFAC,NEURL4,NLGN2,NR1H4,NRBF2,ODF4,PLA2G12A,RBKS,RP11-545J16.1,SHBG,SLC22A3,SPDL1,SPEM1,TMEM256,TNFSF12,TNK1,TP53,WRAP53	A1CF,AGBL5,ANKH,BORCS6,CCDC121,CHD3,DDB2,DVL2,EIF2B4,FXR2,G6PC,GCKR,GPATCH3,GRAMD1A,KPNA7,NAGS,NEURL4,NLGN2,NR1H4,NRBF2,ODF4,PLA2G12A,RBKS,RP11-545J16.1,SHBG,SLC30A3,SPDL1,SPEM1,TMEM256,TNFSF12,TNFSF13,TNK1,TP53,TUBA4A,WIPF2,WNT9B,WRAP53,YBX2,ZCCHC6
Testosterone	2	2	2	7	6	Testosterone	NR1H4,SHBG	NR1H4,SHBG	NF1,SHBG	C17orf74,FXR2,NR1H4,PLA2G12A,POR,SHBG,SLC22A11	FXR2,NR1H4,PLA2G12A,POR,SHBG,SLC22A11
Total bilirubin	11	13	15	27	28	Total bilirubin	DGKD,RP11-545J16.1,SAG,SLCO1B1,SLCO1B3,TRPM8,UGT1A1,UGT1A4,UGT1A5,UGT1A7,UGT1A10	MROH2A,RP11-545J16.1,SLCO1B1,SLCO1B3,SLCO1B7,TRPM8,UGT1A1,UGT1A4,UGT1A5,UGT1A6,UGT1A7,UGT1A9,UGT1A10	DGKD,MROH2A,NEU2,SLCO1B1,SLCO1B3,SLCO1B7,SPTA1,TRPM8,UGT1A1,UGT1A4,UGT1A5,UGT1A6,UGT1A7,UGT1A9,UGT1A10	A1CF,ARMC9,ATG16L1,DGKD,EPO,MROH2A,NEU2,NR1I3,RP11-545J16.1,SAG,SLCO1B1,SLCO1B3,SLCO1C1,TFR2,TMPRSS6,TRIM38,TRPM8,UGT1A1,UGT1A3,UGT1A4,UGT1A5,UGT1A6,UGT1A7,UGT1A8,UGT1A9,UGT1A10,USP40	A1CF,ANK1,ATG16L1,DGKD,EPO,HBB,MROH2A,NEU2,NR1I3,RHAG,RP11-545J16.1,SAG,SLCO1B1,SLCO1B3,SLCO1B7,SLCO1C1,TFR2,TRPM8,UGT1A1,UGT1A3,UGT1A4,UGT1A5,UGT1A6,UGT1A7,UGT1A8,UGT1A9,UGT1A10,USP40
Total protein	3	2	4	19	21	Total protein	SDHC,SNX8,TNFRSF13B	SNX8,TNFRSF13B	ALB,FCGRT,SNX8,TNFRSF13B	A1CF,C6orf10,C6orf229,FCGR3A,FLT3,FPGS,GMNN,HGFAC,HLA-A,IRF3,LONP1,PPP1R18,SCAF1,SDHC,SH2B3,SNX8,TAP2,TNFRSF13B,TNXB	A1CF,C6orf10,CCHCR1,FCGR2B,FCGR3A,FLT3,FPGS,GMNN,GNAI2,GPX6,HIST1H2BA,IQGAP2,IRF3,LONP1,PPP1R18,SCAF1,SIGLEC11,SNX8,STAB1,TNFRSF13B,TNXB
Triglycerides	7	8	9	31	35	Triglycerides	A1CF,APOC3,GCKR,KIAA0408,LIPC,LPL,PLA2G12A	A1CF,ANGPTL3,APOA5,APOC3,CD300LG,GCKR,KIAA0408,PLA2G12A	A1CF,ANGPTL3,ANGPTL4,APOA5,APOB,APOC3,GCKR,LPL,PLA2G12A	A1CF,APOC3,C2orf16,CCDC121,CD300LG,CIB4,FGB,GCKR,HGFAC,KIAA0408,LIPC,LPL,NEURL2,NKPD1,NXPH4,PCSK7,PDE3B,PLA2G12A,PLCB3,PPM1K,RABEP1,RBKS,SHMT2,SIDT2,SIK3,SLC5A6,SLC30A3,SLC33A1,SNX17,STAC3,UGT2B7	A1CF,AGBL5,ALAS1,ANGPTL3,ANGPTL4,ANO1,APOA5,APOC3,C2orf16,CCDC121,CD300LG,CIB4,CLPTM1,CTD-2135J3.4,EIF2B4,FGB,G6PC,GCKR,GIPR,KIAA0408,LIPC,LPL,NEURL2,NKPD1,NXPH4,PDE3B,PLA2G12A,RABEP1,RBKS,SIDT2,SLC30A3,SLC33A1,SNX17,TM6SF2,UGT2B7
Urate	10	9	12	26	33	Urate	CLNK,LRP1,MAJIN,PPM1K,PYGM,RASGRP2,SLC2A9,SLC22A11,SLC22A12,WDR1	ABCG2,CLNK,COL4A4,MAJIN,PYGM,SLC2A9,SLC22A11,SLC22A12,WDR1	ABCG2,CLNK,COL4A4,MAJIN,PDZK1,PRPSAP1,PYGM,SLC2A9,SLC22A11,SLC22A12,WDR1,XDH	ABCG2,CCDC88B,CLNK,DSPP,EFNA4,GCKR,GCNT2,GPR137,LRP1,MAJIN,OVOL1,PAAF1,PKD2,PPM1K,PYGM,RASGRP2,RORC,SART1,SLC2A9,SLC22A11,SLC22A12,SLC22A13,TFCP2L1,WDR1,ZBTB7B,ZNF518B	ABCG2,ADH1C,CCDC88B,CLNK,COL4A4,DSPP,EFNA4,G6PC,GCKR,GCNT2,GPR137,INSRR,LRP1,MAJIN,OVOL1,PAAF1,PKD2,PLA2G12A,PYGM,RASGRP2,RORC,SART1,SLC2A9,SLC7A9,SLC22A11,SLC22A12,SLC22A13,TFCP2L1,WDR1,XDH,ZBED9,ZBTB7B,ZNF518B
Urea	0	0	2	5	7	Urea	-	-	CLDN10,EFNA4	EFNA4,GBA,SHB,TFCP2L1,ZBTB7B	ADH1C,CLDN10,EFNA4,PLA2G12A,SHB,TFCP2L1,ZBTB7B
Vitamin D	3	2	3	5	8	Vitamin D	CYP2R1,HAL,INSC	HAL,INSC	APOB,HAL,INSC	CYP2R1,HAL,INSC,LIPC,ZNF440	ADH1C,CYP2R1,ERCC4,HAL,INSC,PDE3B,SCARB1,ZNF440
Average	4.76667	5.46667	7.46667	18.0333	21.5667
