# Supplementary material for: Boosting the Power of Rare Variant Association Studies by Imputation Using Large-scale Sequencing Population
Source: Genomics Proteomics Bioinformatics. 2025 Sep 17;23(5):qzaf084. doi: 10.1093/gpbjnl/qzaf084 (PMC13005946; doi:10.1093/gpbjnl/qzaf084)
Supplement: qzaf084_Supplementary_Data [file qzaf084_supplementary_data.zip › Table S9.xlsx]

## Sheet: Sheet1
Table S9 The Pearson' r between the chi-square statistics of imputed data and of WGS data in association tests for 30 biochemistry markers
	Dataset
Trait	HRC+UK10K-imputed (n = 150,119)	TOPMed-imputed (n = 150,119)
Alanine aminotransferase	0.970338	0.96922
Albumin	0.969634	0.98519
Alkaline phosphatase	0.990884	0.996995
Apolipoprotein A	0.980769	0.965982
Apolipoprotein B	0.990853	0.999477
Aspartate aminotransferase	0.830742	0.995147
C-reactive protein	0.984697	0.993237
Calcium	0.986744	0.997712
Cholesterol	0.990719	0.998782
Creatinine	0.923978	0.911897
Cystatin C	0.998448	0.99942
Direct bilirubin	0.996208	0.99719
Gamma glutamyltransferase	0.97659	0.994531
Glucose	0.987256	0.997076
Glycated haemoglobin (HbA1c)	0.984444	0.992237
HDL cholesterol	0.973166	0.930667
IGF-1	0.972798	0.988814
LDL direct	0.993232	0.999352
Lipoprotein A	0.992523	0.999646
Oestradiol	0.614089	0.811168
Phosphate	0.991752	0.996328
Rheumatoid factor	0.712816	0.87782
SHBG	0.98415	0.983728
Testosterone	0.807646	0.740427
Total bilirubin	0.9957	0.997375
Total protein	0.965141	0.996532
Triglycerides	0.988464	0.980764
Urate	0.991656	0.998995
Urea	0.984486	0.989463
Vitamin D	0.992753	0.997618
Average	0.950756	0.969426
